# Supplementary material for: The Conserved nhaAR Operon Is Drastically Divergent between B2 and Non-B2 Escherichia coli and Is Involved in Extra-Intestinal Virulence
Source: PLoS One. 2014 Sep 30;9(9):e108738. doi: 10.1371/journal.pone.0108738 (PMC4182557; doi:10.1371/journal.pone.0108738)
Supplement: Table S5 — List of genes classified by the proportions of fixed differences between B2 and non-B2 between each gene of the core and the whole set of genes pooled together using libsequence [26]. (XLS) [file pone.0108738.s005.xls]

## Sheet: Sheet1
Gene_Name	Gene_Name_Microscope_Mage	Strand	Begining_in _K12	Length_in_K12	Sites_Compared	Shared_Polymorphism_B2_non-B2	Fixed_Difference_B2_non-B2	Private_polymorphism_B2	Private_polymorphism_non-B2	p_value (Fraction of Fixed Differences)	p_value Fixed Differences/polymorphic sites)
nhaA	ECK0020	2	17489	1167	1167	6	56	30	53	1.83477e-63	4.99683e-64
ygbE	ECK2744	-3	2871036	324	324	1	26	8	17	2.97855e-36	2.51992e-34
eptA	ECK4107	-3	4331970	1644	1365	16	40	67	74	1.83963e-37	1.09842e-33
tdcC	ECK3105	-3	3261708	1332	1332	1	24	7	43	2.45318e-18	4.67962e-26
cdh	ECK3910	2	4107953	756	726	2	23	10	49	5.29677e-23	2.83971e-23
malE	ECK4026	-2	4243252	1191	1140	3	23	13	47	1.07583e-18	5.17191e-23
yfjG	ECK2615	-1	2752310	477	390	2	19	11	17	9.13102e-23	8.19726e-23
serC	ECK0898	2	956876	1089	1089	12	26	30	67	1.00992e-22	7.54744e-22
ileS	ECK0027	2	22391	2817	2581	33	33	46	185	4.07325e-20	1.55225e-19
yfaY	ECK2242	-1	2360453	1203	1077	6	23	28	74	3.14071e-19	1.46881e-18
kefA	ECK0459	3	485760	3363	2505	14	30	69	146	1.11523e-17	2.0437e-18
gadW	ECK3499	-1	3661913	729	729	5	18	5	44	1.82793e-16	9.2733e-18
garK	ECK3112	-3	3268647	1227	1146	7	21	16	78	2.19722e-16	6.77045e-17
chbC	ECK1735	-3	1817880	1359	1071	3	19	20	56	1.0093e-14	1.94803e-16
yiaA	ECK3551	-3	3724947	438	399	1	13	6	26	8.164e-14	5.49894e-14
ribF	ECK0026	2	21407	942	942	3	15	10	47	2.74603e-11	1.69972e-13
yfaZ	ECK2243	-1	2361755	543	543	3	15	11	48	1.13184e-14	2.56127e-13
bcsA	ECK3518	-1	3690641	2619	2068	13	21	36	134	1.57294e-11	2.34075e-12
rfaH	ECK3834	-2	4022356	489	489	8	12	13	16	1.94346e-11	3.37154e-12
metF	ECK3933	2	4130639	891	891	5	15	9	64	1.2704e-11	4.58864e-12
tauD	ECK0365	1	387019	852	852	11	18	17	102	2.6258e-15	4.99481e-12
ispD	ECK2742	-1	2869802	711	711	2	14	15	47	7.80491e-12	5.16175e-12
slyB	ECK1637	1	1717900	468	468	1	10	5	15	3.40145e-09	1.01331e-11
cedA	ECK1729	-3	1811445	264	243	2	9	3	10	1.73065e-10	2.2989e-11
hyuA	ECK2869	1	3008050	1386	1019	10	15	14	67	8.09132e-11	3.20691e-11
mutS	ECK2728	3	2855115	2562	2562	100	29	85	253	1.61964e-16	6.0813e-11
ycaO	ECK0896	-1	954095	1761	1761	9	18	20	131	3.83485e-10	1.11935e-10
proB	ECK0243	1	259612	1104	1104	6	14	8	72	2.25409e-09	1.66774e-10
imp	ECK0055	-1	54755	2355	2005	17	20	44	150	6.41857e-11	1.76697e-10
mrcB	ECK0148	3	164730	2535	2510	19	22	36	216	8.37416e-11	3.45739e-10
ygeY	ECK2868	3	3006786	1212	1029	13	15	46	59	9.24856e-11	8.40629e-10
lamB	ECK4028	1	4245994	1341	1341	3	14	7	99	2.51499e-08	2.69192e-09
infB	ECK3157	-3	3311364	2673	2321	14	15	24	99	3.29576e-06	5.39103e-09
yijP	ECK3946	-3	4146555	1734	1734	9	17	18	159	2.1446e-09	6.54064e-09
ulaG	ECK4188	-1	4416584	1065	867	25	14	14	80	1.03586e-10	7.48704e-09
dusC	ECK2133	-1	2227460	948	885	2	12	9	70	1.48883e-08	8.58755e-09
degS	ECK3224	2	3380222	1068	1068	14	13	55	37	1.33932e-08	1.62303e-08
csdA	ECK2806	3	2941359	1206	1206	4	14	22	111	6.79982e-09	3.81421e-08
argC	ECK3949	1	4153024	1005	1005	0	11	10	65	4.8311e-07	3.9041e-08
narH	ECK1219	3	1282827	1539	1308	2	13	11	104	1.36485e-07	4.70973e-08
araC	ECK0065	1	70387	879	723	7	10	13	42	1.93816e-07	7.24565e-08
pal	ECK0730	3	778290	522	522	2	6	2	8	0.000148425	1.2301e-07
ygdL	ECK2808	-2	2943058	807	801	5	11	6	75	5.16757e-08	1.37771e-07
narP	ECK2185	2	2288522	648	648	1	8	3	31	7.27957e-06	1.41498e-07
yfbT	ECK2287	-1	2409461	651	651	0	9	8	42	7.87499e-07	1.4174e-07
nhaR	ECK0021	1	18715	906	828	15	14	98	41	5.70948e-11	1.4503e-07
elaC	ECK2262	3	2379630	918	885	19	11	28	51	1.39136e-07	4.55463e-07
yhhW	ECK3424	-2	3576973	696	594	5	9	10	45	3.70234e-07	5.6335e-07
maa	ECK0453	-2	478591	552	552	0	7	8	21	2.27689e-05	6.28425e-07
nusG	ECK3973	3	4175766	546	546	0	5	0	10	0.00144453	1.45599e-06
yjcC	ECK4053	3	4273494	1587	1554	16	13	31	115	9.26416e-07	1.47202e-06
aslB	ECK3793	2	3980981	1236	1038	21	14	32	139	1.03575e-09	1.70316e-06
tdcE	ECK3103	-1	3258146	2295	2295	30	16	42	180	6.00303e-07	1.76846e-06
fepG	ECK0582	-3	619419	993	993	21	12	25	103	5.1622e-08	3.55725e-06
cpxR	ECK3905	-3	4102995	699	699	2	7	16	21	9.93243e-05	3.56345e-06
eutQ	ECK2455	-2	2572324	702	702	12	10	8	81	1.48163e-07	4.23659e-06
tdcB	ECK3106	-3	3263061	990	990	2	8	11	46	0.000140771	4.7175e-06
caiA	ECK0040	-2	39244	1143	1143	5	8	12	44	0.000366209	5.89897e-06
ftsB	ECK2743	-1	2870531	312	312	0	4	3	3	0.00128504	7.61949e-06
yfhM	ECK2516	-1	2645348	4962	4959	68	25	112	446	2.46337e-07	9.41796e-06
gltS	ECK3643	-3	3825483	1206	843	3	8	20	43	4.68294e-05	9.99166e-06
mdoD	ECK1418	1	1494910	1626	1608	6	10	21	94	0.00018362	1.83914e-05
tauB	ECK0363	3	385431	768	622	7	9	11	80	5.41551e-07	2.20854e-05
degQ	ECK3223	3	3378765	1368	1368	10	9	37	51	0.00025277	2.20854e-05
ybjM	ECK0839	1	889312	378	378	1	5	1	18	0.000279304	2.29116e-05
yafS	ECK0213	3	234816	723	723	1	7	9	44	0.000122133	2.41678e-05
degP	ECK0160	2	180884	1425	1416	10	9	18	76	0.000324137	3.41065e-05
malZ	ECK0397	2	421739	1818	1815	12	13	34	178	4.92759e-06	3.84009e-05
vacJ	ECK2340	-3	2462274	756	756	3	7	10	46	0.000160256	4.05835e-05
cyoD	ECK0423	-2	446941	330	330	1	5	16	7	0.00014958	4.88723e-05
entF	ECK0579	3	613380	3882	3882	103	0	129	482	0.00560621	8.06208e-05
frmA	ECK0353	-2	377686	1110	995	9	8	20	62	0.000145637	8.32352e-05
rhtC	ECK3817	3	4005780	621	615	4	7	6	60	4.49379e-05	0.000109573
cysS	ECK0519	1	553834	1386	1386	21	10	31	100	5.54655e-05	0.000111329
aceB	ECK4006	1	4213501	1602	1404	7	10	20	126	6.16463e-05	0.000117118
pyrG	ECK2774	-1	2906051	1638	1638	3	7	16	52	0.0120197	0.000118918
rarD	ECK3813	-2	4001311	891	756	2	7	12	57	0.000160256	0.000118918
aqpZ	ECK0866	-2	914575	696	582	6	6	6	37	0.000265324	0.000123125
gnd	ECK2024	-2	2097886	1407	1407	323	0	68	311	0.281853	0.000128116
tyrB	ECK4046	1	4265137	1194	1194	10	9	26	89	9.29059e-05	0.000128118
glnE	ECK3043	-3	3194823	2841	2841	33	15	40	262	3.38896e-05	0.000165151
ffh	ECK2607	-1	2744456	1362	999	10	7	11	55	0.000833889	0.000175847
yiaH	ECK3550	1	3723910	996	945	17	8	31	56	0.000102698	0.000196865
tauA	ECK0362	3	384456	963	954	7	9	14	112	1.67611e-05	0.000198481
adiC	ECK4108	-2	4333717	1338	1095	4	7	12	62	0.00140658	0.000204022
gadE	ECK3496	1	3656389	528	528	1	4	3	14	0.00827335	0.00023193
gmr	ECK1280	-1	1342781	1986	1230	6	8	19	83	0.000589844	0.000250365
truB	ECK3155	-3	3309855	945	945	2	7	10	69	0.000604428	0.000253006
uspA	ECK3480	1	3638134	435	435	1	4	1	17	0.00423287	0.00027763
yqeA	ECK2870	3	3009483	933	933	6	7	12	65	0.000561014	0.000290613
ypjD	ECK2608	3	2745909	867	555	0	5	6	31	0.00155109	0.000300877
ispF	ECK2741	-3	2869323	480	480	2	5	12	23	0.000819466	0.000300877
yijO	ECK3945	-1	4145489	852	852	6	7	13	65	0.000328536	0.000311029
ybbW	ECK0504	1	536857	1455	1238	7	9	19	117	0.000121608	0.000328918
rnd	ECK1802	-3	1884888	1128	1116	12	7	19	54	0.00156518	0.000332579
glpD	ECK3412	2	3560036	1506	1506	17	11	23	172	2.1514e-05	0.000366369
dcuS	ECK4118	-2	4348054	1632	1563	4	8	18	93	0.0026307	0.000372318
yjfL	ECK4180	2	4410002	399	338	0	5	8	32	0.000167097	0.00041733
srmB	ECK2574	1	2710918	1335	1335	10	8	24	84	0.000994431	0.000437573
pbpC	ECK2515	-1	2643035	2313	2184	29	13	46	218	3.34085e-05	0.000473001
ychJ	ECK1228	-3	1287897	459	372	1	4	6	16	0.00242958	0.000526165
gntU	ECK3421	-3	3573744	1341	1068	10	8	11	101	0.000233972	0.000538708
cvrA	ECK1179	-3	1239558	1737	1611	11	9	19	125	0.000805737	0.000571515
add	ECK1618	1	1700257	1002	696	1	6	14	52	0.000676203	0.000583317
yiiM	ECK3903	1	4100845	675	675	5	6	7	55	0.000577156	0.000583317
livF	ECK3438	-1	3590747	714	702	14	7	6	74	0.000101969	0.000585415
tyrS	ECK1633	-3	1713972	1275	1100	1	5	8	36	0.0249841	0.000682951
mlrA	ECK2119	1	2212888	732	299	3	4	5	17	0.0010995	0.000696346
malK	ECK4027	2	4244807	1116	1116	5	6	18	47	0.00689857	0.000722879
yjcO	ECK4071	-2	4294459	690	669	7	5	12	27	0.00345157	0.000748463
hisS	ECK2510	-1	2637323	1275	1275	6	6	6	59	0.0126525	0.000774707
pheT	ECK1711	-2	1793581	2388	1623	11	8	20	99	0.00329623	0.000797603
ygeW	ECK2866	3	3004284	1191	1119	9	7	31	61	0.00158893	0.000871929
cysK	ECK2409	3	2530431	972	972	3	5	12	33	0.0156387	0.000893415
ydiH	ECK1682	-1	1762958	270	189	1	3	3	7	0.00290829	0.000896143
ucpA	ECK2421	-1	2541854	792	792	4	6	16	55	0.00130666	0.00101126
ybbS	ECK0497	-1	530519	927	747	6	6	16	54	0.000971572	0.00107822
ycaL	ECK0900	3	959487	765	765	9	6	8	59	0.00109655	0.00107822
ygcM	ECK2760	3	2890236	366	363	1	4	2	26	0.0022251	0.00114737
tesB	ECK0446	-1	473525	861	861	7	5	6	39	0.00971836	0.00124464
aspC	ECK0919	-3	983742	1191	1191	3	6	18	58	0.00930563	0.00129965
bglA	ECK2896	2	3041684	1440	1092	23	8	26	96	0.000271134	0.00154666
ptsP	ECK2825	-3	2964210	2247	2190	9	7	23	82	0.0466713	0.00168758
mtlD	ECK3589	1	3772447	1149	1149	27	8	23	98	0.000378982	0.00174785
mdtC	ECK2072	1	2156410	3078	2477	174	0	116	215	0.0587291	0.00176063
ybgJ	ECK0700	1	742816	657	657	2	5	15	40	0.00319784	0.00181564
leuS	ECK0635	-3	671424	2583	2436	14	9	27	144	0.0115996	0.00185068
ybaL	ECK0472	-1	500786	1677	1563	14	8	20	116	0.0026307	0.00189307
pepD	ECK0238	-3	254259	1458	1266	23	8	31	97	0.000709835	0.00196915
parE	ECK3021	-2	3171526	1893	1893	36	9	26	126	0.00239642	0.00205339
yhiF	ECK3491	2	3652706	531	531	2	4	4	29	0.00843438	0.00215737
fsr	ECK0473	-1	502700	1221	1221	3	6	19	66	0.0104181	0.00217511
ydhP	ECK1653	-2	1734145	1170	1095	6	6	23	59	0.00631435	0.00217511
alx	ECK3079	1	3236602	966	861	15	6	19	54	0.00198334	0.00217511
yrbB	ECK3180	-1	3334985	294	294	2	3	2	12	0.00982021	0.00226374
mdtF	ECK3498	3	3658437	3114	3114	13	10	32	184	0.0294293	0.00227042
azoR	ECK1405	-2	1480279	606	606	11	6	19	59	0.000328489	0.00229447
ytfN	ECK4217	2	4442135	3780	3771	76	0	83	314	0.00860872	0.00252727
mdtB	ECK2071	1	2153287	3123	2922	169	0	98	216	0.0263353	0.00265985
yhjV	ECK3526	3	3698586	1272	1008	13	6	36	44	0.00427077	0.00282179
ybjK	ECK0836	2	886646	537	537	1	4	10	27	0.00876255	0.0028397
bioD	ECK0767	2	811493	678	672	16	6	21	58	0.00056398	0.0031171
ychF	ECK1191	-3	1255944	1092	1092	3	5	7	56	0.0243152	0.00329359
srlR	ECK2702	1	2827069	774	689	17	5	12	37	0.00390608	0.00329359
bcsE	ECK3521	2	3694481	1572	908	3	5	9	54	0.0119944	0.00329359
ydbK	ECK1374	-3	1435284	3525	2712	25	12	60	240	0.000921927	0.00332204
xylB	ECK3553	-3	3725940	1455	1353	18	7	11	101	0.00448782	0.00339099
cysA	ECK2417	-3	2537739	1098	1098	28	8	40	98	0.00028114	0.00342633
gpmI	ECK3602	1	3783283	1545	1524	20	7	23	88	0.00835191	0.00352956
putA	ECK1005	-1	1074143	3963	3609	77	0	55	304	0.00819984	0.00362603
fumA	ECK1607	-3	1684755	1647	1469	289	0	31	136	0.288354	0.00390553
hisM	ECK2301	-3	2422539	717	717	15	5	8	46	0.00461211	0.00393696
iclR	ECK4010	-2	4220827	825	825	16	6	10	75	0.00160367	0.00414175
prc	ECK1829	-1	1910792	2049	1827	6	7	16	114	0.0204539	0.00428807
yfbH	ECK2249	2	2368040	891	891	2	5	6	63	0.0111333	0.0044128
ynfB	ECK1578	1	1653832	342	342	0	3	4	17	0.0146968	0.0044877
malM	ECK4029	3	4247577	921	921	9	6	33	61	0.00276213	0.00453294
ybaW	ECK0437	3	463626	399	399	2	4	3	39	0.00311981	0.0046193
xdhD	ECK2877	3	3019338	2871	2871	37	10	53	165	0.0117959	0.00470307
adhP	ECK1472	-1	1550852	1011	998	1	6	7	99	0.00407198	0.00539594
adhE	ECK1235	-2	1294669	2676	2674	17	7	40	86	0.124514	0.00554903
rbbA	ECK3471	-2	3624826	2736	2685	128	0	86	211	0.0390233	0.00560652
csrD	ECK3240	-3	3399414	1941	1481	2	6	26	80	0.0242418	0.00562923
lexA	ECK4035	1	4255138	609	609	0	3	8	15	0.0626395	0.00564593
yhjK	ECK3514	-1	3681653	1950	1949	13	7	27	105	0.0276888	0.00595553
argO	ECK2919	-3	3066195	636	591	0	4	2	46	0.0120949	0.00614932
aspA	ECK4133	-2	4364914	1437	1437	1	4	8	39	0.165485	0.00614932
dgkA	ECK4034	3	4254660	369	369	2	3	7	15	0.0179413	0.0062859
yfcC	ECK2292	1	2415103	1521	1182	8	5	12	58	0.032523	0.00640081
ydeH	ECK1528	-3	1620984	891	786	10	5	18	52	0.00673095	0.00706786
ygdH	ECK2790	2	2924330	1365	1335	4	5	15	62	0.0500332	0.00741893
yaaI	ECK0013	-3	11382	405	348	0	4	12	39	0.00191116	0.0074949
dsbB	ECK1173	-2	1231723	531	432	0	3	2	24	0.0269363	0.00769094
yhhX	ECK3425	-3	3577791	1038	1038	8	6	12	96	0.00491014	0.00776813
lacZ	ECK0341	-2	362455	3075	2766	85	0	55	246	0.0404956	0.00788548
xdhA	ECK2862	2	2998367	2259	2259	29	9	49	158	0.00736823	0.00840224
pth	ECK1192	-1	1257152	585	585	0	3	4	23	0.0569363	0.0084572
yjeJ	ECK4139	-2	4371388	870	385	7	4	16	30	0.0027472	0.00849163
nemA	ECK1646	1	1724683	1098	1098	4	6	20	95	0.00639553	0.00870349
yccM	ECK0983	-3	1051512	1074	831	2	5	15	68	0.00843203	0.00894466
thiQ	ECK0067	-2	72229	699	699	8	6	23	89	0.000691362	0.00903243
ydeA	ECK1521	2	1615052	1191	1122	7	6	17	96	0.00707244	0.00903243
hofQ	ECK3378	-1	3517487	1239	1092	5	5	16	66	0.0243152	0.00978313
efeO	ECK1008	2	1081466	1128	1128	22	6	16	85	0.00724945	0.0100724
gshA	ECK2683	-3	2812905	1557	1322	16	6	22	85	0.0148537	0.0100724
ybjX	ECK0868	-1	917351	993	951	10	4	8	38	0.0541248	0.0101429
ybiX	ECK0793	-3	837753	678	567	1	4	7	49	0.0105282	0.0107361
ispB	ECK3176	1	3331732	972	972	1	4	14	42	0.057701	0.0107361
minD	ECK1163	-3	1223772	813	813	0	3	7	23	0.120548	0.0110171
ygjV	ECK3081	-2	3239215	552	552	7	4	18	33	0.0096191	0.0113514
hisB	ECK2017	3	2091492	1068	1068	111	0	20	221	0.416859	0.0115121
priA	ECK3927	-1	4122635	2199	2199	123	0	47	182	0.0860049	0.0115121
valS	ECK4251	-1	4479005	2856	2856	134	0	47	171	0.0259634	0.0115121
hrpB	ECK0147	3	162105	2430	2349	82	0	63	210	0.0564031	0.011535
gcvT	ECK2900	-3	3047595	1095	1095	3	5	12	76	0.0245647	0.0116187
rep	ECK3770	2	3958700	2022	2022	122	0	145	100	0.132461	0.0119129
sodC	ECK1642	-1	1722158	522	432	1	3	5	25	0.0269363	0.0119588
yeiJ	ECK2154	-1	2250917	1251	767	168	0	7	193	0.63478	0.0119653
pncA	ECK1766	3	1849911	642	603	3	4	9	47	0.0129312	0.0119888
yjgR	ECK4256	-3	4486584	1503	1496	177	0	49	147	0.291689	0.0122762
hypF	ECK2707	-2	2833195	2253	2091	99	0	86	189	0.0833643	0.0123482
ydhB	ECK1655	-2	1736890	933	711	6	4	10	44	0.0221286	0.0126486
yjaG	ECK3991	2	4197527	591	591	6	4	16	38	0.0120949	0.0126486
kefC	ECK0048	3	47769	1863	1719	25	7	24	120	0.015249	0.0127302
tbpA	ECK0069	-2	74497	984	822	34	6	20	76	0.00157473	0.0128246
minC	ECK1164	-1	1224608	696	696	2	3	13	17	0.0853825	0.0129453
yrbF	ECK3184	-3	3337278	810	681	3	3	8	21	0.0812396	0.0129453
bcsB	ECK3517	-2	3688291	2340	2196	16	8	25	173	0.018021	0.0139438
yibL	ECK3592	1	3774688	363	363	10	4	5	47	0.0022251	0.0140368
yaeT	ECK0176	3	197928	2433	2094	11	5	14	72	0.245642	0.0147896
recN	ECK2612	2	2749817	1662	1569	0	7	22	154	0.00968449	0.0154662
menA	ECK3922	-3	4117446	927	927	6	4	8	50	0.0501896	0.0155179
sfcA	ECK1473	-3	1551996	1698	1416	14	6	17	105	0.0200255	0.0155702
yhjJ	ECK3512	-1	3678467	1497	1497	6	5	8	85	0.0735758	0.0159632
yaiB	ECK0377	2	400610	261	240	1	2	2	9	0.0496567	0.0160213
smpA	ECK2613	3	2751627	342	342	0	2	2	10	0.0916414	0.0160213
glgB	ECK3418	-1	3569339	2187	2187	8	6	24	105	0.148122	0.0160643
glnP	ECK0799	-2	845683	660	600	0	3	4	31	0.0604708	0.0161764
sdhA	ECK0712	3	755130	1767	1734	19	7	36	123	0.0159086	0.016319
ydiD	ECK1699	3	1781001	1701	1226	12	6	14	112	0.0106122	0.0165691
glgX	ECK3417	-3	3567369	1974	1974	12	6	39	87	0.0755374	0.0165691
argE	ECK3948	-2	4151719	1152	1152	11	6	28	99	0.00798955	0.0165691
fepA	ECK0576	-3	609477	2241	1944	31	8	43	148	0.00931964	0.0168872
yhgE	ECK3389	-1	3528737	1725	1725	97	0	85	143	0.192972	0.0169604
metL	ECK3932	2	4127858	2433	2433	93	0	42	190	0.0576574	0.0169604
dnaE	ECK0183	1	205126	3483	3483	95	0	79	152	0.0124277	0.0169684
hisD	ECK2015	2	2089121	1305	1299	123	0	35	171	0.274803	0.0170197
yjiJ	ECK4323	-3	4559520	1179	1179	228	0	27	74	0.428524	0.0170197
rne	ECK1069	-3	1140405	3186	3177	71	0	67	192	0.0179091	0.0170459
uvrD	ECK3808	3	3996006	2163	2163	98	0	65	167	0.0848578	0.0170459
dsbG	ECK0598	-3	637050	747	674	5	4	12	49	0.0186304	0.0170937
yjbC	ECK4014	3	4228377	873	683	5	4	7	54	0.0194473	0.0170937
yfjB	ECK2611	1	2748853	879	807	3	5	4	94	0.00749168	0.0171971
carB	ECK0034	1	30817	3222	2502	71	0	59	205	0.0594633	0.0172461
mfd	ECK1100	-1	1169741	3447	2792	83	0	52	205	0.0411127	0.0175616
speC	ECK2960	-3	3105042	2136	2031	58	0	25	261	0.082957	0.0178975
yadG	ECK0126	3	142779	927	927	5	4	9	53	0.0501896	0.0179175
copA	ECK0478	-2	508099	2505	2505	118	0	58	169	0.0595575	0.0179931
ebgA	ECK3066	2	3220655	3093	2892	109	0	74	166	0.0261263	0.0184226
yjiN	ECK4327	-1	4563989	1281	1239	117	0	40	192	0.273513	0.0184226
rsxA	ECK1623	1	1703791	582	582	2	3	9	26	0.0562416	0.0185588
fes	ECK0577	2	612038	1125	1124	15	6	37	90	0.00713109	0.0186975
aes	ECK0470	-2	498238	960	960	9	5	33	62	0.0149056	0.0191637
ydhF	ECK1643	-2	1722760	897	789	5	4	13	51	0.030739	0.0196383
tolQ	ECK0726	1	774376	693	684	1	3	6	31	0.0820611	0.0198189
osmC	ECK1476	1	1554649	432	432	2	3	8	28	0.0269363	0.0198189
rrmA	ECK1820	-2	1904275	810	810	4	4	18	48	0.0333492	0.0205355
ychQ	ECK1201	3	1266147	393	393	1	3	7	31	0.0211324	0.021125
yibF	ECK3581	-2	3759370	609	609	3	3	12	24	0.0626395	0.021125
polB	ECK0061	-3	63429	2352	1932	51	9	28	200	0.00273892	0.0218161
ycbW	ECK0937	1	1005175	543	543	1	4	3	68	0.00909893	0.0224044
yneF	ECK1515	-2	1608931	948	530	3	3	10	27	0.0448585	0.0224771
mdlB	ECK0443	3	469860	1782	1596	14	6	19	116	0.0330754	0.0228572
yjeI	ECK4138	3	4370832	354	354	0	2	3	12	0.0970911	0.0232881
phoR	ECK0394	2	417113	1296	1296	7	5	23	80	0.0451358	0.0235263
yggP	ECK2927	-1	3074201	1278	815	36	6	39	76	0.00150874	0.024151
araJ	ECK0390	-2	410521	1185	1164	21	5	18	72	0.0307601	0.0243104
qor	ECK4043	-1	4261271	984	984	16	5	27	68	0.0163955	0.0243104
astB	ECK1743	-2	1824940	1344	1344	83	0	78	136	0.277038	0.0250114
ygiQ	ECK3007	-2	3156949	2220	2070	96	0	91	111	0.0831339	0.0250188
cusA	ECK0567	1	597937	3144	2816	33	0	41	225	0.0258949	0.0250329
hisC	ECK2016	1	2090422	1071	945	68	0	20	213	0.654053	0.0250809
leuB	ECK0075	-1	80867	1092	1092	17	5	21	74	0.0243152	0.0251112
nuoG	ECK2277	-3	2395461	2733	2726	71	0	62	170	0.0396831	0.0251554
yqiK	ECK3040	2	3190886	1662	1386	110	0	26	168	0.280039	0.0252025
ybbB	ECK0496	-3	529356	1095	959	21	6	32	100	0.00336145	0.0254927
ulaA	ECK4189	2	4418003	1398	1395	28	7	21	147	0.00527634	0.0255352
recJ	ECK2887	-3	3034395	1734	1593	93	0	81	135	0.184645	0.0255372
nusB	ECK0410	3	434361	420	420	0	2	3	13	0.128531	0.0259584
waaP	ECK3620	-2	3803176	798	794	95	0	16	203	0.636705	0.0260369
waaG	ECK3621	-1	3803966	1125	1065	30	0	9	277	0.416639	0.0262831
yfiQ	ECK2582	2	2717975	2661	2307	87	0	87	143	0.056172	0.0264161
thrA	ECK0002	1	337	2463	2457	57	0	61	200	0.0582069	0.0265558
yebQ	ECK1827	3	1908300	1374	1260	11	5	18	85	0.04088	0.0267629
metG	ECK2107	3	2192322	2034	1770	148	0	45	128	0.122916	0.0270146
argR	ECK3226	3	3382725	471	471	0	2	2	15	0.154197	0.028746
thiP	ECK0068	-1	72911	1611	1611	38	8	38	171	0.00315368	0.028933
yjeH	ECK4135	-2	4367179	1257	1257	10	5	24	83	0.0405368	0.0293675
yhdN	ECK3280	-3	3437163	369	369	0	3	4	41	0.0179413	0.0299274
xdhC	ECK2864	2	3001511	480	480	10	4	35	35	0.00596529	0.0308923
yhaH	ECK3094	3	3250326	366	366	2	2	4	12	0.10263	0.0316471
potH	ECK0847	1	895357	954	944	12	5	17	91	0.0139643	0.0321264
ydhM	ECK1645	1	1724131	516	516	3	3	4	40	0.0420112	0.0332276
yjeP	ECK4155	-1	4384070	3324	3291	62	11	88	245	0.0113218	0.0336194
uvrA	ECK4050	-3	4269072	2823	2739	61	10	51	225	0.00872828	0.0338213
yddW	ECK1485	-1	1565528	1320	1155	12	5	25	85	0.0299017	0.0340524
ybfA	ECK0688	2	728357	207	207	2	2	3	14	0.038101	0.0346581
sfsB	ECK3177	3	3332931	279	279	1	2	1	17	0.0646947	0.0346581
pyrD	ECK0936	2	1003991	1011	1011	4	5	8	111	0.0181862	0.0350416
pspF	ECK1298	-2	1364959	978	978	20	5	39	64	0.0160142	0.0350416
yhjX	ECK3534	-3	3708822	1209	1203	13	6	21	132	0.00973991	0.0354252
ydcR	ECK1433	2	1508027	1407	1086	14	5	19	91	0.0238212	0.0360485
yhgF	ECK3394	3	3535407	2322	2222	50	8	40	169	0.0191677	0.0364154
cbpA	ECK0991	-3	1062078	921	842	0	3	7	42	0.129973	0.0367087
cstA	ECK0591	2	629117	2106	1853	83	0	63	124	0.124063	0.0369476
bisC	ECK3538	-2	3712084	2280	2220	42	0	33	196	0.0867948	0.0369629
fadB	ECK3838	-2	4026805	2190	2190	44	0	31	198	0.0856935	0.0370221
glk	ECK2384	-2	2506483	966	966	3	4	10	72	0.0566666	0.0370345
ynjC	ECK1753	1	1835281	1491	1236	63	0	19	198	0.273501	0.037528
hisA	ECK2019	1	2093149	738	738	90	0	21	169	0.633209	0.037528
mrp	ECK2106	-2	2191081	1110	1101	189	0	21	72	0.419629	0.0377574
ybaO	ECK0441	3	467607	459	459	2	2	3	15	0.14807	0.0377753
ybjC	ECK0841	3	890136	288	257	1	2	3	16	0.0560392	0.0377753
mglC	ECK2141	-1	2234765	1011	771	22	4	24	40	0.0286009	0.038341
ypfI	ECK2470	-2	2591866	2016	2016	73	0	42	172	0.132032	0.0384953
kefF	ECK0047	2	47246	531	531	8	3	10	32	0.0450654	0.0385165
rpoC	ECK3979	2	4183373	4224	4224	48	0	132	109	0.00390951	0.0388559
ilvD	ECK3763	3	3951501	1851	1625	91	0	42	158	0.186069	0.0392539
metE	ECK3823	1	4011076	2262	2082	47	0	40	204	0.083254	0.0392539
nei	ECK0703	3	745158	792	792	5	4	12	70	0.0311042	0.0396736
yeiB	ECK2145	-1	2239832	1158	824	18	4	19	50	0.0351589	0.0396736
nrfA	ECK4063	2	4285787	1437	1212	6	4	8	73	0.106988	0.0396736
baeS	ECK2074	3	2160900	1404	1404	123	0	41	129	0.281582	0.0396893
galU	ECK1231	2	1290680	909	909	3	3	8	40	0.152674	0.0403688
yihX	ECK3878	2	4073576	600	600	14	3	10	27	0.0604708	0.0403688
nikE	ECK3464	1	3615799	807	807	12	5	12	107	0.00749168	0.0435924
yhaJ	ECK3096	-3	3251340	897	798	1	3	8	44	0.115776	0.0442059
tdcF	ECK3102	-2	3257743	390	390	0	2	2	20	0.113955	0.0443139
lpxD	ECK0178	1	200971	1026	1026	3	3	17	34	0.194909	0.04619
ynfC	ECK1580	-2	1654771	711	624	2	3	12	40	0.0663332	0.04619
yfdC	ECK2341	2	2463323	933	771	7	3	10	37	0.107373	0.04619
tdcA	ECK3107	-1	3264149	939	939	3	3	6	45	0.163216	0.04619
efeB	ECK1009	1	1082599	1272	1227	23	6	25	130	0.0106514	0.046538
glyA	ECK2548	-3	2682276	1254	1254	7	4	23	63	0.117093	0.0482163
ydhJ	ECK1640	3	1719288	858	666	1	3	12	42	0.0771866	0.0482174
yneI	ECK1518	-3	1611339	1389	1302	5	5	30	100	0.0458698	0.0482965
narG	ECK1218	1	1279087	3744	2250	16	7	23	188	0.0524302	0.0487018
hofC	ECK0105	-3	114522	1203	1140	5	5	18	113	0.0285048	0.0495174
perM	ECK2489	-2	2612842	1062	1062	17	5	57	62	0.02191	0.0495174
eutC	ECK2435	-2	2554432	888	777	9	4	12	73	0.0293035	0.0497311
ybaY	ECK0447	3	474603	573	558	1	3	8	47	0.0508316	0.0502877
adk	ECK0468	1	496399	645	645	7	3	5	44	0.0716672	0.0502877
ais	ECK2245	-3	2363040	603	579	4	3	10	42	0.0555509	0.0502877
yfcA	ECK2321	-1	2442773	810	810	39	5	25	73	0.00760503	0.0507564
trmC	ECK2318	3	2439786	2007	2007	103	1	68	230	0.382756	0.051197
gpt	ECK0239	2	255977	459	402	1	2	4	19	0.119733	0.0512353
ybjN	ECK0844	1	892180	477	476	0	2	3	21	0.156765	0.0512353
rpiA	ECK2910	-3	3056688	660	536	0	2	2	22	0.18813	0.0512353
rbsD	ECK3742	3	3931374	420	420	1	2	8	15	0.128531	0.0512353
hyaF	ECK0968	3	1035972	858	857	14	4	21	60	0.0396454	0.0512718
yeiL	ECK2156	2	2253377	660	660	4	4	13	78	0.0174026	0.0512718
mrcA	ECK3383	3	3520893	2553	2469	22	6	38	123	0.18819	0.051738
abrB	ECK0704	-1	745946	1047	840	12	5	16	110	0.00880476	0.0520133
mreC	ECK3238	-3	3396897	1104	1017	2	3	20	35	0.191561	0.0524006
aaeA	ECK3230	-1	3386216	933	930	8	3	6	44	0.160031	0.0545557
yjiY	ECK4344	-1	4587152	2151	2115	69	0	38	135	0.0837419	0.0546672
yacH	ECK0116	-1	129407	1854	1239	50	0	40	153	0.273513	0.0546835
phr	ECK0697	1	738730	1419	1149	69	0	40	134	0.424736	0.0546835
ilvB	ECK3662	-1	3849119	1689	1689	73	0	27	145	0.190073	0.054757
tilS	ECK0187	3	212331	1299	1295	69	0	68	109	0.274655	0.0548142
nadB	ECK2572	3	2708442	1623	1593	82	0	31	133	0.184645	0.0548142
yraN	ECK3136	1	3293416	396	396	1	2	4	20	0.116835	0.0548312
entE	ECK0587	3	625293	1611	1611	46	0	36	165	0.185398	0.0548849
yegH	ECK2057	1	2135926	1584	1584	79	0	37	131	0.184316	0.0548849
yeiN	ECK2158	-3	2255451	939	855	8	0	3	237	0.642501	0.0549692
hisI	ECK2021	2	2094638	612	597	106	0	11	135	1	0.0554411
ccmF	ECK2188	-3	2290983	1944	1944	64	0	69	120	0.127616	0.0555925
gabT	ECK2656	1	2790757	1281	1281	95	0	25	133	0.274207	0.0555925
ybjT	ECK0860	-3	906075	1431	1430	86	0	86	82	0.28407	0.0557573
gltA	ECK0709	-1	752408	1284	1284	20	4	14	64	0.124555	0.0560486
ompC	ECK2207	-2	2309668	1104	914	140	0	23	93	0.649725	0.0561266
glyS	ECK3547	-3	3720351	2070	2070	97	0	52	108	0.0831339	0.0563312
trxB	ECK0879	-1	930308	966	864	7	3	6	46	0.13729	0.0567525
oppC	ECK1239	2	1301858	909	881	1	3	12	46	0.143038	0.0567525
yjcQ	ECK4074	-1	4299050	2052	1911	65	0	59	135	0.12606	0.0567798
gss	ECK2982	-3	3134685	1860	1860	86	0	102	72	0.124253	0.0570239
flhA	ECK1880	-2	1960996	2079	1949	73	0	55	137	0.127878	0.05844
cbpM	ECK0990	-2	1061773	306	306	0	2	3	23	0.075877	0.058513
slp	ECK3490	3	3651984	567	567	2	2	7	17	0.204651	0.058513
nrdE	ECK2669	1	2799370	2145	2106	59	0	44	163	0.0835861	0.0587621
sodA	ECK3901	2	4098833	621	621	12	3	16	32	0.0655866	0.0589907
fepD	ECK0583	-1	620408	1005	1005	23	5	37	85	0.0177776	0.0613161
yfgM	ECK2509	-3	2636685	621	621	1	2	6	20	0.233757	0.0622776
yabI	ECK0066	2	71351	765	765	18	4	22	62	0.0279085	0.062776
pykA	ECK1855	1	1935673	1443	1335	19	4	16	67	0.137685	0.062776
cyoE	ECK0422	-1	446039	891	810	3	3	11	48	0.119588	0.0635894
garL	ECK3114	-1	3270809	771	768	7	3	8	47	0.106455	0.0635894
mdh	ECK3225	-2	3381352	939	828	3	3	6	54	0.125391	0.0659491
yfbW	ECK2251	3	2370579	336	336	1	2	8	19	0.0889515	0.066122
thiS	ECK3983	-1	4190660	201	174	6	2	13	9	0.0277641	0.066122
yncE	ECK1446	1	1521331	1062	1062	3	4	21	80	0.074409	0.0662915
katG	ECK3934	3	4131858	2181	1914	20	5	23	106	0.215398	0.0670269
ydcT	ECK1435	2	1510841	1014	834	28	4	20	57	0.0364857	0.0680869
pta	ECK2291	1	2412769	2145	1734	8	4	30	67	0.332461	0.0680869
rpsK	ECK3284	-3	3439731	390	390	0	1	2	2	0.438044	0.0682173
dppF	ECK3527	-1	3699887	1005	1005	18	5	17	115	0.0177776	0.0684992
asnB	ECK0662	-2	696736	1665	1263	6	5	16	129	0.041225	0.0699893
orn	ECK4158	3	4389627	546	434	0	2	2	27	0.135474	0.070043
xylF	ECK3555	1	3729154	993	852	0	3	7	58	0.133282	0.0707866
pphB	ECK2729	3	2857782	657	531	16	5	14	123	0.00127902	0.0730227
yeaP	ECK1792	1	1875739	1026	849	2	3	9	55	0.132286	0.0732636
pbpG	ECK2127	-2	2221960	933	887	2	3	11	53	0.145085	0.0732636
gudX	ECK2782	-3	2917428	1341	936	26	4	14	68	0.0516463	0.0736217
tusE	ECK0960	-2	1029562	330	330	3	2	11	16	0.0862857	0.0740379
ygiN	ECK3020	2	3171164	315	315	3	2	6	21	0.0797311	0.0740379
yrbD	ECK3182	-2	3335932	552	525	1	2	10	19	0.182312	0.0740379
secY	ECK3287	-2	3440788	1332	1332	2	2	5	23	0.724801	0.0740379
fabR	ECK3955	1	4159090	705	603	3	2	4	23	0.22402	0.0740379
allD	ECK0510	-1	544538	1050	950	6	4	13	90	0.0539576	0.0755158
surE	ECK2739	-3	2867535	762	753	5	4	8	97	0.026554	0.0774343
yrbE	ECK3183	-1	3336488	783	783	2	2	6	23	0.321568	0.0781037
yliE	ECK0823	3	872202	2349	692	1	3	8	59	0.0842691	0.0783313
yeaH	ECK1782	1	1866979	1284	1284	12	4	26	73	0.124555	0.0793769
nikD	ECK3463	2	3615038	765	765	13	4	17	81	0.0279085	0.0793769
narY	ECK1461	-1	1535333	1545	1536	51	6	47	108	0.0282418	0.0800499
torR	ECK0986	-1	1056485	693	613	5	3	11	53	0.0636149	0.0809212
yajR	ECK0421	-2	444526	1365	1365	74	0	30	110	0.278432	0.0810732
mdoH	ECK1035	2	1110086	2544	2514	50	0	44	123	0.0598477	0.081184
hycC	ECK2718	-3	2845437	1827	1827	58	0	29	130	0.123483	0.081184
yheS	ECK3340	1	3479311	1914	1787	44	0	68	105	0.122982	0.081184
panB	ECK0133	-2	148807	795	794	57	0	16	145	0.636705	0.0812598
yfcY	ECK2336	-2	2457181	1311	1311	58	0	45	115	0.275296	0.0812598
ftsI	ECK0085	3	91413	1767	1767	12	4	17	83	0.339377	0.0813436
yfbE	ECK2246	1	2363932	1158	1131	4	4	20	88	0.0886882	0.0813436
ubiH	ECK2902	-2	3050362	1179	1179	65	0	49	105	0.428524	0.0813549
araB	ECK0064	-1	68348	1701	1701	50	0	87	84	0.190989	0.0816028
ygaF	ECK2654	2	2788004	1269	1266	47	0	40	134	0.273845	0.0816028
cyaA	ECK3800	1	3989176	2547	2490	62	8	62	173	0.0341495	0.0816366
yahI	ECK0321	2	339389	951	951	33	0	26	163	0.654928	0.0817554
parC	ECK3010	-2	3161737	2259	2259	32	0	41	149	0.0884944	0.0817554
gyrB	ECK3691	-2	3875728	2415	2415	63	0	28	132	0.0573006	0.0819269
nirD	ECK3354	2	3494573	327	327	3	2	4	25	0.084962	0.0822378
lnt	ECK0649	-3	688566	1539	1535	42	0	50	133	0.183097	0.0823266
hisF	ECK2020	3	2093868	777	777	69	0	18	138	0.635444	0.0823266
ycbY	ECK0939	3	1007067	2109	2069	65	0	52	109	0.0831252	0.0825545
aidB	ECK4183	3	4412298	1626	1626	28	0	28	171	0.18612	0.0828012
poxB	ECK0862	-2	908554	1719	1719	68	0	30	130	0.192457	0.0830664
mutL	ECK4166	3	4395435	1848	1848	56	0	47	125	0.123936	0.0830664
ppx	ECK2498	3	2623137	1542	1542	8	4	17	88	0.298257	0.0833341
trkD	ECK3741	2	3929339	1869	1611	7	4	15	91	0.309234	0.0833341
yidR	ECK3681	-3	3866085	1215	1215	51	0	45	134	0.433624	0.0836521
yfaA	ECK2222	-2	2332978	1689	1158	50	0	39	142	0.425826	0.0839725
ptsA	ECK3939	-1	4137743	2502	1680	57	0	34	140	0.18942	0.0839725
purD	ECK3997	-2	4202665	1290	1290	57	0	64	110	0.274483	0.0839725
yfbG	ECK2248	3	2366061	1983	1953	53	0	34	145	0.128093	0.0843112
plsB	ECK4033	-2	4252066	2424	2424	43	0	66	123	0.057473	0.0843112
glpA	ECK2233	1	2350669	1629	1629	61	0	30	143	0.186275	0.085043
ugpA	ECK3436	-1	3588047	888	870	11	4	10	93	0.0414981	0.0853483
gabD	ECK2655	3	2789295	1449	1443	48	0	47	140	0.285426	0.0854359
yjcS	ECK4076	-1	4302635	1986	1385	55	0	43	137	0.279958	0.0854359
gcvH	ECK2899	-2	3047182	390	390	5	2	9	19	0.113955	0.0864373
recD	ECK2815	-1	2948657	1827	1827	47	0	43	149	0.123483	0.0871863
phnM	ECK4088	-3	4314105	1137	1137	59	0	36	144	0.423345	0.0871863
yfiC	ECK2573	-1	2710049	738	738	5	4	11	99	0.0249174	0.0873861
gcd	ECK0123	-2	138835	2391	2391	60	8	52	192	0.0279133	0.0876663
mgtA	ECK4237	1	4465648	2697	2697	80	0	48	112	0.0391983	0.0876682
ydgR	ECK1630	1	1710793	1503	1158	14	3	10	48	0.245412	0.0889081
sufA	ECK1680	-2	1762042	369	369	8	2	6	20	0.104028	0.0906997
fruA	ECK2160	-2	2257741	1692	1691	22	5	28	114	0.108371	0.0909556
nadA	ECK0739	3	781308	1044	888	3	3	16	54	0.145428	0.0916411
ycaI	ECK0904	3	963543	2265	1234	22	5	29	114	0.0379637	0.0926889
ybgC	ECK0725	2	773975	405	291	0	1	3	3	0.349517	0.0941826
rplQ	ECK3281	-2	3437638	384	384	0	1	1	5	0.43304	0.0941826
hfq	ECK4168	2	4398311	309	309	0	1	0	6	0.366591	0.0941826
purU	ECK1227	-1	1287005	843	843	6	3	12	56	0.130303	0.0944086
arnT	ECK2250	1	2368930	1653	1653	23	5	40	103	0.101012	0.094439
galS	ECK2144	-1	2238650	1041	909	8	3	13	54	0.152674	0.09721
msrB	ECK1776	-2	1860040	414	366	2	2	7	27	0.10263	0.0994027
hda	ECK2492	-2	2616097	747	747	1	2	6	29	0.302151	0.0994027
artI	ECK0854	-2	901480	732	732	3	3	9	64	0.0956801	0.100045
guaD	ECK2879	1	3023788	1320	806	5	3	6	65	0.118312	0.100045
argP	ECK2912	1	3057775	894	894	15	3	15	46	0.147486	0.100045
nupC	ECK2388	1	2511064	1203	1083	9	3	15	53	0.216422	0.102912
yfhQ	ECK2529	-2	2660605	741	738	11	3	14	52	0.0974436	0.102912
tdcD	ECK3104	-1	3260474	1221	1152	3	3	26	48	0.243069	0.102912
yniB	ECK1724	-2	1806721	537	432	6	2	8	23	0.134477	0.103838
yfgD	ECK2491	2	2615600	360	360	4	2	8	25	0.0998496	0.103838
gidB	ECK3733	-1	3921080	624	555	1	2	8	28	0.198236	0.103838
ybjP	ECK0856	-2	903175	516	516	8	4	12	103	0.0076494	0.104513
yhbC	ECK3159	-3	3315576	453	423	0	1	0	7	0.464789	0.106893
rplX	ECK3296	-1	3445475	315	296	0	1	3	4	0.354306	0.106893
rplD	ECK3306	-3	3449703	606	606	0	1	3	4	0.591594	0.106893
mukB	ECK0915	3	975549	4461	4461	44	11	45	363	0.111821	0.107278
acrA	ECK0457	-1	483650	1194	1194	4	2	6	28	0.697517	0.108327
hdeD	ECK3495	1	3655018	573	573	1	2	2	35	0.207868	0.108327
yhiP	ECK3481	2	3638885	1470	1452	35	4	13	77	0.169732	0.109016
apaH	ECK0050	-2	50380	843	843	7	3	10	63	0.130303	0.111706
nudG	ECK1757	1	1839514	408	408	3	2	8	28	0.122649	0.112865
yfeZ	ECK2428	-2	2549299	450	450	1	2	3	35	0.143508	0.112865
potA	ECK1112	-2	1183681	1137	1044	12	3	14	55	0.201646	0.114699
pflA	ECK0893	-3	949563	741	741	4	2	6	30	0.298905	0.117453
yneJ	ECK1519	1	1612828	882	876	4	3	13	65	0.141339	0.117722
hmp	ECK2549	3	2683857	1191	1191	9	3	18	55	0.258356	0.117722
hemY	ECK3796	-2	3984709	1197	1197	15	4	10	104	0.103479	0.118278
ydcH	ECK1419	2	1496675	225	225	0	1	2	6	0.282878	0.119424
tatA	ECK3830	1	4019968	270	270	0	1	3	5	0.329015	0.119424
xseA	ECK2505	3	2632254	1371	957	117	9	166	87	1.71757e-05	0.119528
uup	ECK0940	2	1009187	1908	1650	61	0	32	93	0.187454	0.12059
mdoB	ECK4349	-2	4595173	2292	1974	75	0	21	90	0.129289	0.12059
yhjE	ECK3508	2	3672809	1323	1323	19	0	82	86	0.275865	0.120611
argI	ECK4247	-1	4475330	1005	1005	113	0	6	68	0.413427	0.120611
dbpA	ECK1340	1	1407535	1374	1374	4	4	35	91	0.148082	0.120645
kdpA	ECK0686	-3	726282	1674	1272	55	0	39	94	0.273975	0.12066
ilvA	ECK3764	2	3953354	1545	912	67	0	31	91	0.649458	0.120736
zraR	ECK3996	2	4201343	1326	1326	52	0	34	103	0.276019	0.120736
brnQ	ECK0395	3	418815	1320	1320	2	3	15	66	0.451701	0.120775
yoaA	ECK1806	-3	1889349	1911	1581	35	0	26	129	0.184214	0.12084
yfjD	ECK2609	2	2746886	1197	1197	41	0	43	106	0.431001	0.12084
aas	ECK2832	-1	2971877	2160	2160	35	0	22	133	0.0847741	0.12084
ilvY	ECK3765	-1	3954950	894	855	56	0	16	118	0.642501	0.12084
ilvI	ECK0079	1	85630	1725	1701	43	0	38	110	0.190989	0.12097
mtr	ECK3149	-3	3302595	1245	1245	73	0	18	100	0.273551	0.12097
macB	ECK0870	1	919570	1947	1947	34	0	49	109	0.127773	0.121128
lldP	ECK3593	3	3775422	1656	1391	38	0	22	132	0.280452	0.121128
dmsB	ECK0886	1	942637	618	618	127	0	41	25	1	0.121313
asmA	ECK2058	-2	2137783	1854	1854	100	0	16	77	0.124089	0.121313
ade	ECK3656	1	3841987	1767	1767	29	0	14	150	0.122913	0.121313
rihC	ECK0031	2	27293	915	915	40	0	37	117	0.649859	0.121524
thiI	ECK0417	1	440773	1449	1449	25	0	35	134	0.286076	0.121524
ada	ECK2205	-3	2307363	1065	975	53	0	48	93	0.412726	0.121524
ugpB	ECK3437	-3	3589032	1317	1317	94	0	14	86	0.275571	0.121524
uxuB	ECK4314	2	4550924	1461	1461	71	0	30	93	0.287423	0.121524
cbrA	ECK3682	1	3867400	1065	1065	42	0	10	143	0.416639	0.121762
slt	ECK4384	2	4628756	1938	1794	74	0	26	95	0.123035	0.121762
sbcB	ECK2005	1	2080780	1428	1425	66	0	10	120	0.283568	0.122026
zntR	ECK3279	-1	3436727	426	426	0	2	11	30	0.131496	0.122085
kdpB	ECK0685	-1	724211	2049	1554	41	0	36	120	0.183454	0.122316
cusS	ECK0562	-3	592551	1443	1173	57	0	28	113	0.427732	0.122632
nadR	ECK4382	1	4625338	1233	1233	78	0	50	70	0.273495	0.122632
dcm	ECK1959	-1	2028923	1419	1308	48	0	13	138	0.275166	0.122974
ybhF	ECK0783	-2	826468	1737	1737	53	0	26	121	0.194037	0.123342
yjiM	ECK4326	-2	4562722	1152	1152	56	0	12	133	0.425095	0.123735
gltL	ECK0645	-1	683753	726	726	4	3	12	68	0.0939299	0.123856
phnI	ECK4092	-2	4317622	1065	1065	53	0	47	102	0.416639	0.124154
hisH	ECK2018	2	2092559	591	591	60	0	23	121	1	0.125066
livM	ECK3440	-1	3592226	1278	1278	55	0	17	132	0.274125	0.125066
bioF	ECK0765	3	809604	1155	1155	34	0	44	127	0.425458	0.125559
yggW	ECK2950	3	3095289	1137	1137	84	0	28	93	0.423345	0.125559
ybdH	ECK0593	-2	631612	1089	1089	64	0	42	100	0.418549	0.126077
hycE	ECK2716	-1	2842784	1710	1437	63	0	37	106	0.284791	0.126077
ldcC	ECK0185	3	209679	2142	1874	40	0	43	124	0.124675	0.126619
gltD	ECK3203	1	3357220	1419	1382	70	0	23	114	0.279717	0.126619
yieP	ECK3749	-3	3938658	693	693	1	2	6	35	0.27286	0.126762
coaA	ECK3966	-1	4172099	951	927	2	2	6	34	0.397486	0.126762
rhaA	ECK3896	-1	4092746	1260	1260	37	0	32	140	0.273736	0.127777
pepP	ECK2903	-3	3051537	1326	1326	70	0	42	98	0.276019	0.128392
ligB	ECK3637	-1	3817511	1683	1518	69	0	54	87	0.182905	0.128392
purH	ECK3998	-3	4203966	1590	1590	56	0	66	88	0.184532	0.128392
prpD	ECK0331	3	350439	1452	1452	50	0	58	103	0.286407	0.12903
yegI	ECK2064	-1	2147063	1947	1023	83	0	30	98	0.414145	0.12903
glmS	ECK3722	-2	3909862	1830	1830	35	0	28	148	0.12354	0.12903
murP	ECK2424	2	2544695	1425	1425	71	0	18	123	0.283568	0.129692
cysH	ECK2757	-1	2885600	735	708	13	3	13	60	0.0887602	0.130103
nrfG	ECK4069	3	4291566	597	597	5	3	13	68	0.0597558	0.130103
yfbS	ECK2286	-3	2407542	1833	1833	19	4	31	84	0.353947	0.130313
yegE	ECK2061	1	2141290	3318	1386	97	0	33	83	0.280039	0.130378
lipA	ECK0621	-2	658474	966	888	5	2	7	31	0.37727	0.13148
ftsE	ECK3447	-3	3600102	669	669	5	2	5	33	0.259814	0.13148
ychH	ECK1193	3	1258014	279	279	0	1	3	6	0.337879	0.13178
rplC	ECK3307	-2	3450319	630	630	0	1	2	7	0.605823	0.13178
feoA	ECK3395	3	3538185	228	228	0	1	4	5	0.28605	0.13178
serS	ECK0884	2	938651	1293	1293	11	3	16	61	0.446702	0.136457
hyaD	ECK0966	2	1034993	588	588	22	3	11	55	0.0576351	0.136457
yfcX	ECK2335	-1	2455037	2145	1869	75	1	53	168	0.536674	0.138793
yeaD	ECK1778	2	1861874	885	885	4	3	18	67	0.144402	0.139674
acrD	ECK2465	1	2585617	3114	3108	24	6	53	142	0.475783	0.140705
focA	ECK0895	-1	952832	858	858	2	2	6	37	0.361528	0.141033
pdxH	ECK1634	-1	1715375	657	657	2	2	8	35	0.253292	0.141033
priC	ECK0461	-1	489509	528	528	18	3	9	63	0.044446	0.142916
ycaQ	ECK0907	2	968612	1233	909	14	3	27	49	0.152674	0.142916
minE	ECK1162	-3	1223502	267	267	0	1	1	9	0.326033	0.143962
bdm	ECK1475	-1	1554089	216	216	0	1	3	7	0.273277	0.143962
ydcJ	ECK1417	2	1493312	1344	1344	20	4	32	88	0.140057	0.145388
gntK	ECK3422	-3	3575088	528	489	0	2	2	44	0.163477	0.145864
yicE	ECK3644	3	3826968	1392	1245	4	3	21	66	0.438458	0.146183
ygeX	ECK2867	3	3005532	1197	1055	11	3	26	55	0.20579	0.149473
rffG	ECK3780	3	3970545	1068	1068	5	3	24	63	0.210712	0.149473
nuoC	ECK2280	-1	2400077	1803	1791	21	4	27	94	0.344567	0.150558
aceA	ECK4007	3	4215132	1305	1305	17	4	24	101	0.129895	0.150558
moaE	ECK0774	1	818518	453	453	1	2	3	43	0.145025	0.150728
lrp	ECK0880	3	931818	495	351	0	1	2	9	0.404708	0.155973
yeaQ	ECK1793	-3	1877031	249	249	1	1	2	8	0.307866	0.155973
iscA	ECK2525	-1	2657585	324	324	2	1	0	9	0.380477	0.155973
moaA	ECK0770	3	816267	990	971	11	3	19	64	0.174692	0.156125
gntR	ECK3423	-3	3575754	996	939	24	3	12	59	0.163216	0.159485
hemH	ECK0469	2	497279	963	933	8	3	17	71	0.16109	0.162867
ccmH	ECK2186	-1	2289380	1053	885	6	3	7	83	0.144402	0.162867
rhaT	ECK3900	-3	4097514	1035	780	4	3	10	82	0.110147	0.162867
yohC	ECK2128	-3	2223066	588	588	3	2	3	44	0.21593	0.165503
yffH	ECK2462	-2	2580925	576	576	9	2	6	35	0.209478	0.165503
nikR	ECK3465	3	3616611	402	402	13	2	10	27	0.119733	0.165503
glxR	ECK0502	1	535810	879	863	5	3	15	77	0.136955	0.16627
nanK	ECK3211	-3	3367497	876	861	8	4	14	126	0.0402104	0.166472
panF	ECK3245	2	3405629	1452	1227	8	4	13	127	0.11055	0.166472
yhfK	ECK3346	1	3484813	2103	1707	6	4	12	130	0.327003	0.166472
sdhD	ECK0711	1	754783	348	336	2	1	0	10	0.391365	0.167816
elaB	ECK2260	-1	2378744	306	261	2	1	3	7	0.320031	0.167816
nsrR	ECK4174	3	4404213	426	426	0	1	4	8	0.467156	0.167816
ltaE	ECK0861	-2	907516	1002	1002	25	4	34	90	0.0630233	0.169181
glpR	ECK3409	-1	3557870	759	759	26	3	11	61	0.103718	0.169693
dcuC	ECK0614	-2	653806	1386	1386	11	3	9	79	0.464886	0.173137
gltB	ECK3202	1	3352654	4554	3626	166	3	74	247	0.509317	0.174938
yfcG	ECK2296	1	2418643	648	612	2	2	11	39	0.228885	0.175488
pcm	ECK2738	-2	2866915	627	627	1	2	6	45	0.237008	0.175488
ybeB	ECK0630	-2	667942	318	318	0	1	1	12	0.374959	0.179493
dinI	ECK1046	-2	1120465	246	246	1	1	4	8	0.304791	0.179493
hns	ECK1232	-2	1291732	414	373	0	1	5	8	0.423749	0.179493
osmE	ECK1737	-2	1819942	339	339	0	1	3	10	0.394058	0.179493
dsdA	ECK2362	1	2477224	1329	1200	38	0	59	61	0.431429	0.180079
ugpC	ECK3434	-1	3586133	1071	993	18	0	13	127	0.413071	0.180079
glmU	ECK3723	-3	3911853	1371	1356	29	0	20	109	0.277808	0.180079
dadA	ECK1177	2	1236794	1299	1299	21	3	23	57	0.447791	0.180083
sufS	ECK1676	-1	1757327	1221	1026	36	0	45	78	0.414286	0.180112
rmuC	ECK3826	3	4015356	1428	1428	48	0	66	45	0.283868	0.180112
glnG	ECK3861	-1	4051892	1410	1410	27	0	21	111	0.282129	0.180112
phoA	ECK0378	3	400971	1416	1194	29	0	19	112	0.430578	0.180183
hcr	ECK0863	-2	910405	969	969	30	0	50	80	0.412663	0.180183
envZ	ECK3391	-1	3532538	1353	1353	58	0	28	74	0.277609	0.180183
ybjD	ECK0867	3	915696	1659	1659	41	0	30	90	0.188009	0.180292
yfiN	ECK2601	1	2740405	1227	1011	46	0	11	104	0.413642	0.180292
ygjG	ECK3063	1	3217489	1407	1290	36	0	30	95	0.274483	0.180292
yhbW	ECK3148	3	3301470	1008	1008	59	0	34	68	0.413531	0.180292
pepB	ECK2520	-1	2653097	1284	1284	33	0	44	85	0.274294	0.180439
rtcB	ECK3407	-2	3554875	1227	1185	47	0	27	88	0.429333	0.180439
spoT	ECK3640	1	3820423	2109	1962	50	0	23	89	0.128591	0.180439
rpe	ECK3373	-2	3512404	678	678	5	2	13	35	0.264707	0.180515
yahJ	ECK0322	2	340349	1383	942	50	0	27	87	0.65362	0.180846
appA	ECK0971	1	1039840	1299	1287	49	0	33	82	0.274386	0.180846
yojL	ECK2206	-2	2308501	1056	933	53	0	22	89	0.652338	0.180846
barA	ECK2780	1	2913079	2757	2195	30	0	48	86	0.0858645	0.180846
ssuA	ECK0927	-3	995208	960	704	53	0	9	103	0.632087	0.181106
uxaB	ECK1514	-3	1607253	1452	1359	29	0	30	106	0.278012	0.181106
yeeY	ECK2009	-1	2085353	930	930	56	0	11	98	0.651917	0.181106
aapQ	ECK3256	1	3418156	1182	1182	50	0	69	46	0.428927	0.181106
nirB	ECK3353	3	3492033	2544	1905	29	0	38	98	0.125809	0.181106
treC	ECK4234	-1	4461077	1656	1656	41	0	24	100	0.187821	0.181106
panC	ECK0132	-1	147944	852	774	41	0	20	105	0.635238	0.181401
ygjQ	ECK3076	1	3234562	693	684	39	0	30	97	0.631821	0.181401
pck	ECK3390	2	3530840	1623	1599	35	0	18	113	0.184882	0.181401
rfaE	ECK3042	-2	3193342	1434	1434	34	0	24	109	0.284479	0.181733
ygjO	ECK3074	-3	3232761	1137	1137	51	0	51	65	0.423345	0.181733
allR	ECK0499	2	532235	816	771	8	0	13	147	0.635039	0.182101
cheA	ECK1889	-3	1971384	1965	1608	33	0	24	111	0.185263	0.182101
clpB	ECK2590	-3	2729622	2574	2430	31	0	48	89	0.0575946	0.182101
yjcR	ECK4075	-2	4301101	1032	1032	44	0	36	88	0.414585	0.182101
guaB	ECK2504	-2	2630626	1467	1467	50	0	45	74	0.288119	0.182505
glxK	ECK0507	2	541112	1146	1137	48	0	19	103	0.423345	0.182943
ynjB	ECK1752	2	1834097	1167	912	43	0	14	114	0.649458	0.183417
visC	ECK2901	-3	3049137	1203	1203	33	0	33	105	0.43186	0.183417
ygiF	ECK3044	-2	3197686	1302	1302	41	0	34	96	0.274919	0.183417
phnL	ECK4089	-1	4315238	681	681	43	0	28	100	0.631808	0.183417
prfC	ECK4366	1	4607437	1590	1587	84	0	9	78	0.184422	0.183417
ydjN	ECK1727	3	1808958	1392	1274	11	3	19	72	0.443336	0.183583
narV	ECK1459	-2	1533961	681	681	19	0	18	135	0.631808	0.183925
ydeE	ECK1527	1	1619356	1188	1101	17	0	23	132	0.419629	0.183925
relA	ECK2778	-3	2909439	2235	1920	32	0	20	120	0.126454	0.183925
yjjK	ECK4383	-1	4626878	1668	1668	58	0	34	80	0.188594	0.183925
sppA	ECK1764	1	1846861	1857	1620	8	0	16	149	0.185821	0.184467
yedV	ECK1964	-1	2034818	1359	1311	76	0	22	75	0.275296	0.184467
ygjE	ECK3053	3	3206046	1464	1464	60	0	32	81	0.287769	0.184467
yjfF	ECK4226	2	4451606	996	972	49	0	18	106	0.412692	0.184467
potG	ECK0846	1	894214	1134	945	40	0	11	123	0.654053	0.185044
ptsI	ECK2411	1	2532088	1728	1496	4	2	15	35	1	0.185563
envR	ECK3251	-1	3410825	663	663	7	2	8	39	0.256553	0.185563
rbsB	ECK3745	2	3934301	891	873	1	2	12	41	0.369419	0.185563
ybdA	ECK0584	1	621523	1251	1251	62	0	42	71	0.273609	0.185653
yojI	ECK2203	-2	2304994	1644	1644	48	0	25	102	0.1871	0.185653
yfdZ	ECK2375	-3	2495079	1239	1239	44	0	16	116	0.273513	0.186296
hybC	ECK2988	-3	3139308	1704	1704	66	0	23	87	0.191226	0.186296
pepA	ECK4253	-2	4482463	1512	1512	93	0	38	45	0.182866	0.186296
cusC	ECK0564	1	594823	1374	1344	33	0	20	124	0.277038	0.186972
cysG	ECK3356	1	3495850	1374	1374	47	0	10	120	0.279095	0.186972
yegS	ECK2082	1	2166736	900	900	14	3	23	66	0.149554	0.187102
treF	ECK3504	1	3667615	1650	1650	6	3	12	85	0.527148	0.187102
lldD	ECK3595	1	3777850	1191	1191	38	0	50	90	0.430159	0.187681
pabB	ECK1810	3	1892829	1362	1362	33	0	59	87	0.27822	0.188421
nikA	ECK3460	2	3611690	1575	1575	25	0	21	133	0.18402	0.188421
yegD	ECK2063	2	2145698	1353	1215	67	0	29	84	0.433624	0.189194
yegK	ECK2066	-2	2149735	762	762	49	0	20	111	0.634472	0.189194
pmbA	ECK4230	1	4455982	1353	1341	51	0	48	81	0.276857	0.189194
hofB	ECK0106	-2	115714	1386	1386	30	0	22	129	0.280039	0.189998
der	ECK2507	-1	2633906	1473	1454	43	0	15	123	0.28663	0.189998
yjeF	ECK4163	2	4392089	1548	1533	35	0	27	119	0.183068	0.189998
ubiA	ECK4032	3	4251039	873	873	5	2	9	41	0.369419	0.190632
nrfF	ECK4068	1	4291186	384	384	4	2	2	49	0.111094	0.190632
galM	ECK0745	-3	787020	1041	966	11	3	16	77	0.172884	0.190638
ubiG	ECK2224	1	2337589	723	723	8	3	9	87	0.0930598	0.190638
nuoF	ECK2278	-2	2398240	1338	1266	63	0	42	77	0.273845	0.190833
cycA	ECK4204	1	4427887	1413	1404	63	0	47	72	0.281582	0.190833
grxA	ECK0840	-3	889719	258	258	0	1	5	9	0.31701	0.191005
ydhI	ECK1639	1	1719049	237	225	1	1	8	5	0.282878	0.191005
ydhD	ECK1650	-2	1731778	348	348	1	1	3	10	0.402063	0.191005
sbcC	ECK0391	-3	411831	3147	3144	80	2	63	250	0.345079	0.191601
malQ	ECK3403	-1	3546008	2085	1575	71	0	40	72	0.18402	0.191699
mtlA	ECK3588	3	3770304	1914	1914	27	0	38	118	0.126189	0.191699
rhlE	ECK0786	1	830095	1365	1359	27	0	27	130	0.278012	0.192596
flgE	ECK1061	2	1131797	1209	1102	36	0	26	122	0.419723	0.192596
radA	ECK4381	2	4623935	1383	1383	90	0	34	60	0.279797	0.192596
ybiO	ECK0797	-3	842478	2226	1683	47	0	30	108	0.189635	0.193523
thiH	ECK3981	-1	4188758	1134	1134	40	0	69	76	0.423009	0.193523
mltA	ECK2809	-1	2944103	1098	1068	4	3	11	90	0.210712	0.194191
xylH	ECK3557	1	3731743	1182	1089	8	3	20	77	0.218715	0.194191
torA	ECK0988	1	1058479	2547	2334	49	1	56	165	0.276444	0.194921
fhuB	ECK0152	3	171462	1983	1782	34	1	27	213	0.531762	0.1956
lrhA	ECK2283	-1	2403725	939	930	7	2	9	40	0.399028	0.195718
kdgT	ECK3902	3	4099713	984	713	5	2	8	43	0.283724	0.195718
fadE	ECK0222	-2	240859	2445	2154	61	1	51	167	0.389095	0.196956
hcaT	ECK2533	-3	2664729	1140	1140	1	3	9	96	0.238395	0.19776
ompF	ECK0920	-2	985117	1089	1067	34	5	69	81	0.0222996	0.197781
malS	ECK3560	1	3735520	2031	2028	36	1	57	190	0.383227	0.198436
yhdP	ECK3234	-3	3390480	3801	3303	34	1	48	204	0.104567	0.199771
msbA	ECK0905	3	965844	1749	1749	13	3	22	72	0.747779	0.201345
ligA	ECK2406	-3	2526183	2016	2016	25	5	48	115	0.231587	0.202276
slyA	ECK1638	-1	1718414	435	435	2	1	6	7	0.474196	0.202356
feoB	ECK3396	1	3538429	2322	2160	45	5	38	107	0.258538	0.204689
mrdB	ECK0627	-1	664424	1113	981	5	2	9	44	0.659548	0.205939
yifB	ECK3758	-1	3946472	1551	1086	9	3	11	89	0.217568	0.208559
yaiL	ECK0351	3	375996	540	540	12	2	14	33	0.190251	0.21107
yeiA	ECK2140	3	2233287	1236	1044	8	3	10	92	0.201646	0.212187
dppD	ECK3528	-2	3700888	984	834	10	3	10	90	0.127348	0.212187
norR	ECK2704	-2	2828797	1515	1512	21	5	23	152	0.0760143	0.212559
yphA	ECK2540	3	2671296	495	422	8	2	15	37	0.129517	0.216214
dcp	ECK1531	-1	1623359	2046	1800	18	5	34	149	0.200668	0.219804
pyrC	ECK1047	-1	1120784	1047	918	5	3	19	89	0.155813	0.223152
glnD	ECK0165	-1	185978	2673	2673	21	7	31	258	0.124392	0.223379
ispU	ECK0173	2	194903	762	759	0	1	1	16	1	0.224583
ldhA	ECK1377	-2	1439878	990	954	3	2	9	50	0.411301	0.226533
ppdB	ECK2821	-2	2961175	564	564	2	2	13	47	0.203045	0.226533
ybiP	ECK0804	-2	850237	1584	1584	6	3	17	91	0.510565	0.226831
rnb	ECK1281	-3	1345002	1935	1929	2	3	19	93	0.764831	0.226831
yphD	ECK2543	-3	2673849	999	999	6	3	11	97	0.184911	0.226831
htpY	ECK0011	-1	10643	714	711	0	2	6	57	0.282638	0.231706
pdxY	ECK1632	-1	1713050	864	861	1	2	14	48	0.363109	0.231706
ycgL	ECK1167	3	1226904	327	294	1	1	6	11	0.352394	0.235463
yrbK	ECK3188	1	3340858	576	576	0	1	6	12	0.573084	0.235463
kefG	ECK3339	-3	3478629	555	552	3	2	4	57	0.196635	0.236886
yeiQ	ECK2166	2	2264267	1467	1227	20	3	28	69	0.272575	0.237936
ygfO	ECK2878	2	3022373	1401	1401	11	3	29	77	0.468054	0.237936
dgt	ECK0159	2	179237	1518	1332	14	3	13	91	0.454	0.241658
ycgN	ECK1169	3	1228053	447	405	0	1	3	16	0.450363	0.24619
yohL	ECK2098	-1	2183546	273	273	0	1	4	15	0.331983	0.24619
yfjF	ECK2614	-2	2752030	291	291	0	1	2	17	0.349517	0.24619
rraA	ECK3921	-2	4116868	486	486	0	1	6	13	0.512364	0.24619
soxS	ECK4054	-1	4275083	324	324	0	1	1	18	0.380477	0.24619
sdaC	ECK2791	3	2926251	1290	1281	2	2	16	48	0.714624	0.247262
yhaK	ECK3097	2	3252341	702	702	11	2	19	36	0.27775	0.247262
rihA	ECK0644	-1	682700	936	936	11	3	10	99	0.162152	0.24913
recG	ECK3642	3	3823233	2082	2082	87	2	58	195	0.775907	0.252215
yliG	ECK0825	-1	875933	1326	1326	3	2	17	47	0.723601	0.252456
ybbP	ECK0490	1	519640	2415	2411	64	2	88	200	0.595368	0.253753
uspF	ECK1371	-2	1433209	435	435	0	1	5	15	0.474196	0.256766
ydaN	ECK1339	1	1406074	984	984	5	2	23	40	0.660018	0.257653
trkA	ECK3276	2	3434540	1377	1377	4	2	11	53	1	0.257653
glpT	ECK2232	-1	2349038	1359	1284	7	3	17	99	0.445091	0.2604
cysC	ECK2745	-2	2871409	606	606	3	2	6	60	0.225641	0.262851
tatD	ECK3833	2	4021577	783	783	1	2	8	60	0.321568	0.262851
yjfK	ECK4179	3	4409325	660	531	16	2	12	41	0.185482	0.262851
yebS	ECK1832	3	1914282	1284	1227	14	3	25	85	0.272575	0.264172
gabP	ECK2657	1	2792275	1401	1146	23	3	13	88	0.24073	0.264172
ycbK	ECK0917	2	982298	549	549	2	1	3	16	0.555708	0.267195
wrbA	ECK0995	-3	1066335	597	471	0	1	2	19	0.501435	0.267195
spy	ECK1741	-2	1823164	486	486	1	1	5	15	0.512364	0.267195
yfcZ	ECK2337	-2	2458672	285	285	0	1	2	19	0.343724	0.267195
trpB	ECK1255	-2	1315246	1194	908	36	3	14	75	0.152326	0.26795
dacA	ECK0625	-2	661975	1212	1185	6	2	12	52	0.695778	0.268049
rhtA	ECK0802	-3	848433	888	888	4	2	16	50	0.37727	0.268049
mdtG	ECK1038	-2	1113487	1227	972	14	2	5	51	0.658156	0.268049
lpxM	ECK1856	-1	1937246	972	971	3	2	14	53	0.658002	0.268049
yhdH	ECK3241	1	3401506	975	903	0	2	17	53	0.38508	0.268049
purL	ECK2555	-2	2689678	3888	3888	150	4	93	301	0.672912	0.269479
bioB	ECK0764	1	808567	1041	1011	32	0	26	71	0.413642	0.270414
narX	ECK1216	-3	1275045	1797	1797	21	0	26	82	0.123062	0.270414
trpA	ECK1254	-1	1314440	807	807	32	0	32	65	0.63778	0.270414
rsxC	ECK1625	1	1704943	2223	1368	38	0	35	56	0.278648	0.270414
ynjD	ECK1754	3	1836771	654	555	38	0	21	70	1	0.270414
yfhH	ECK2559	3	2696781	849	849	7	0	6	116	0.64185	0.270414
aer	ECK3062	-2	3215578	1521	1335	31	0	37	61	0.276508	0.270414
yraQ	ECK3139	-2	3295120	1041	1011	13	0	16	100	0.413642	0.270414
mbhA	ECK0231	1	250072	756	636	24	0	32	74	1	0.270425
aroG	ECK0743	2	784856	1053	1053	31	0	16	83	0.415813	0.270425
ycfD	ECK1114	-2	1186342	1122	1122	21	0	29	80	0.421712	0.270425
cobT	ECK1986	-2	2061412	1080	1071	41	0	15	74	0.417084	0.270425
yfeO	ECK2385	3	2507652	1257	1044	11	0	25	94	0.415252	0.270425
pheA	ECK2596	1	2735767	1161	1161	13	0	14	103	0.426198	0.270425
gudD	ECK2781	-2	2916067	1341	1128	41	0	17	72	0.422351	0.270425
yicJ	ECK3647	-2	3832570	1383	1383	21	0	21	88	0.279797	0.270425
tnaA	ECK3701	1	3886753	1416	1311	13	0	13	104	0.275296	0.270425
yohF	ECK2130	-2	2224531	762	762	48	0	30	53	0.634472	0.27049
gutQ	ECK2703	2	2827835	966	927	51	0	28	52	0.651499	0.27049
iadA	ECK4319	-2	4556377	1173	1173	48	0	29	54	0.427732	0.27049
ampE	ECK0110	1	119281	855	855	10	0	16	106	0.642501	0.270606
ydhV	ECK1669	-1	1749752	2103	1338	33	0	27	72	0.27668	0.270606
waaF	ECK3610	1	3792952	1047	906	39	0	20	73	0.648664	0.270606
tnaB	ECK3702	1	3888259	1248	1092	26	0	20	86	0.418811	0.270606
yihF	ECK3853	1	4042222	1431	1218	31	0	39	62	0.434075	0.270606
appB	ECK0970	3	1038519	1137	1131	18	0	23	92	0.422678	0.270775
qseC	ECK3017	2	3168506	1350	1350	29	0	35	69	0.277414	0.270775
trpC	ECK1256	-3	1316451	1359	861	36	0	29	69	0.643169	0.270994
ycjF	ECK1318	1	1383535	1062	1062	41	0	17	76	0.416424	0.270994
lepA	ECK2567	-1	2703347	1800	1800	35	0	41	58	0.123092	0.270994
gcp	ECK3054	-3	3207552	1014	1014	37	0	29	68	0.413759	0.270994
agaS	ECK3124	2	3279998	1155	1155	25	0	36	73	0.425458	0.270994
ytfT	ECK4225	1	4450597	1023	873	52	0	14	68	0.644551	0.270994
fhuF	ECK4357	-2	4602898	789	789	67	0	11	56	0.636317	0.270994
ybiY	ECK0814	-2	861835	927	900	32	0	41	62	0.647884	0.271263
yeaG	ECK1781	3	1864932	1935	1557	42	0	21	72	0.183524	0.271263
selA	ECK3580	-3	3757881	1392	1392	30	0	36	69	0.280536	0.271263
ytfG	ECK4207	-2	4431187	861	861	44	0	27	64	0.643169	0.271263
ybiT	ECK0810	3	855186	1593	1593	30	0	20	86	0.184645	0.271582
argS	ECK1877	1	1958086	1734	1389	42	0	19	75	0.280286	0.271582
flhB	ECK1881	-1	1963067	1149	1032	38	0	16	82	0.414585	0.271582
yadB	ECK0143	-3	159186	927	897	33	0	13	91	0.647499	0.27195
ycbB	ECK0916	2	980270	1848	1653	26	0	36	75	0.187636	0.27195
yhiQ	ECK3482	-1	3640403	753	753	50	0	28	59	0.633955	0.27195
rffT	ECK3785	2	3975548	1080	1080	32	0	17	88	0.417793	0.27195
pgi	ECK4017	2	4231781	1650	1650	14	0	15	108	0.187454	0.27195
katE	ECK1730	2	1811891	2262	2262	41	1	54	140	0.27521	0.272097
menE	ECK2254	-1	2371670	1356	1356	48	1	36	152	0.72906	0.272117
flgI	ECK1065	3	1135497	1098	1098	43	0	26	69	0.419351	0.272366
yegU	ECK2092	3	2178117	1005	1005	32	0	20	86	0.413427	0.272366
ygjI	ECK3068	3	3224256	1434	1434	25	0	38	75	0.284479	0.272366
pstS	ECK3721	-3	3908508	1041	1041	38	0	22	78	0.415077	0.272366
wzxE	ECK3784	3	3974301	1251	1251	22	0	21	95	0.273609	0.272366
ytfM	ECK4216	3	4440405	1734	1734	27	0	22	89	0.193766	0.272366
acrB	ECK0456	-2	480478	3150	2595	34	1	60	146	0.19802	0.272487
citF	ECK0608	-3	647262	1533	1533	21	0	12	106	0.183068	0.27283
nagC	ECK0664	-3	699597	1221	1221	42	0	32	65	0.43453	0.27283
yccS	ECK0951	-1	1020953	2154	2154	30	0	25	84	0.0846123	0.27283
aspS	ECK1867	-1	1946774	1773	1515	26	0	24	89	0.182884	0.27283
amyA	ECK1926	3	2004180	1488	1200	42	0	11	86	0.431429	0.27283
yiiD	ECK3881	2	4075472	990	942	39	0	35	65	0.65362	0.27283
oppD	ECK1240	1	1302778	1014	831	13	2	14	44	0.347233	0.273246
miaB	ECK0653	-3	692754	1425	1074	35	0	22	83	0.417315	0.273341
ssuD	ECK0926	-2	994066	1146	954	41	0	20	79	0.65537	0.273341
torT	ECK0985	3	1055484	1029	1021	24	0	22	94	0.414054	0.273341
nhaB	ECK1174	-1	1232399	1542	1242	19	0	36	85	0.273529	0.273341
hemA	ECK1198	3	1262937	1257	957	26	0	53	61	0.655814	0.273341
yejA	ECK2171	1	2270386	1815	1478	18	0	24	98	0.289433	0.273341
glmM	ECK3165	-2	3320755	1338	1338	44	0	22	74	0.27668	0.273341
rbsR	ECK3747	1	3936250	993	928	14	0	12	114	0.651638	0.273341
yjjV	ECK4370	3	4611504	780	635	60	0	9	71	1	0.273341
hemF	ECK2431	2	2551247	900	900	25	0	17	99	0.647884	0.273899
ispH	ECK0030	3	26277	951	950	34	0	39	69	0.654781	0.274502
cysW	ECK2418	-2	2538826	876	876	31	0	17	94	0.644907	0.274502
rcsC	ECK2211	-3	2315049	2802	2064	26	0	41	76	0.0830853	0.27515
ppk	ECK2497	2	2621066	2067	2067	32	0	35	76	0.0831086	0.27515
nanT	ECK3213	-2	3369106	1491	1401	17	0	41	85	0.281314	0.27515
phnJ	ECK4091	-3	4316784	846	846	31	0	24	88	0.64153	0.27515
ampC	ECK4146	-2	4375834	1134	1134	5	0	14	124	0.423009	0.27515
ybaE	ECK0439	-2	464836	1701	1662	27	0	34	83	0.188201	0.275842
purF	ECK2306	-2	2426743	1518	1518	29	0	42	73	0.182905	0.275842
yghU	ECK2983	3	3136749	867	867	45	0	18	81	0.643852	0.275842
adiA	ECK4110	-1	4336277	2271	2271	20	0	23	101	0.0890776	0.275842
topA	ECK1268	3	1329072	2598	2570	42	1	35	175	0.197661	0.276233
cysI	ECK2758	-2	2886409	1713	1713	52	1	35	165	0.529591	0.276233
glnS	ECK0668	1	705316	1665	1395	50	0	32	63	0.280791	0.276579
mdtA	ECK2070	2	2152040	1248	969	33	0	35	77	0.412663	0.276579
yfcH	ECK2298	2	2419730	894	894	30	0	30	85	0.647118	0.276579
ypdC	ECK2378	2	2499152	858	858	36	0	69	40	0.642833	0.276579
yfeU	ECK2423	2	2543795	897	756	36	0	9	100	0.634122	0.276579
deoA	ECK4374	2	4616252	1323	1194	56	0	23	66	0.430578	0.276579
ribD	ECK0408	1	432679	1104	1086	24	0	14	108	0.418292	0.277358
ycfT	ECK1101	-3	1173315	1074	859	30	0	30	86	0.642944	0.277358
thiM	ECK2097	-1	2182535	789	699	23	0	17	106	0.631992	0.277358
deaD	ECK3150	-3	3303993	1890	1890	39	0	33	74	0.125226	0.277358
yieM	ECK3739	-3	3926175	1452	1425	25	0	37	84	0.283568	0.277358
yjiA	ECK4342	-3	4585932	957	855	66	0	16	64	0.642501	0.277358
mntR	ECK0807	1	852406	468	426	1	1	2	19	0.467156	0.277476
chaB	ECK1211	2	1271342	231	231	0	1	6	16	0.289208	0.277476
tatB	ECK3831	1	4020241	516	438	2	1	7	13	0.476521	0.277476
ykgE	ECK0305	3	320832	720	669	8	0	3	136	1	0.278181
purT	ECK1850	1	1928905	1179	1179	29	0	20	98	0.428524	0.278181
yfcN	ECK2325	2	2446628	552	518	63	0	14	70	1	0.278181
eutE	ECK2450	-2	2568370	1404	1248	34	0	21	92	0.273577	0.278181
yggR	ECK2945	-2	3092122	981	881	55	0	8	84	0.645508	0.278181
yiaY	ECK3578	-2	3754699	1152	1041	57	0	9	81	0.415077	0.278181
phnK	ECK4090	-2	4316029	759	759	40	0	30	77	0.634294	0.278181
mutH	ECK2827	3	2967684	690	690	6	2	9	57	0.27123	0.278441
yhjD	ECK3507	3	3671385	1014	1014	8	2	12	52	0.664845	0.278441
mobA	ECK3849	-2	4039438	585	576	7	2	8	57	0.209478	0.278441
prpB	ECK0329	2	347906	891	882	48	0	35	65	0.645629	0.279045
narQ	ECK2464	3	2583753	1701	1521	24	0	31	93	0.18293	0.279045
alaS	ECK2692	-2	2817403	2631	2502	31	0	44	73	0.0594633	0.279045
metC	ECK3000	3	3150258	1188	1188	50	0	38	60	0.429744	0.279045
cca	ECK3046	2	3199913	1239	1076	25	0	49	74	0.417472	0.279045
modF	ECK0749	-2	791539	1473	1308	34	0	26	89	0.275166	0.27995
ybhO	ECK0778	-3	821721	1242	1242	35	0	21	93	0.273529	0.27995
ypdG	ECK2382	-1	2504669	1248	1016	33	0	29	87	0.41384	0.27995
yjjW	ECK4371	-1	4612703	864	705	73	0	12	64	0.632108	0.27995
murD	ECK0089	1	97087	1317	1317	30	0	17	103	0.275571	0.280897
zupT	ECK3030	-2	3179641	816	789	59	0	23	68	0.636317	0.280897
ulaF	ECK4194	2	4421723	687	681	48	0	20	83	0.631808	0.281883
pcnB	ECK0142	-2	157729	1398	1365	46	0	35	71	0.278432	0.28291
ompW	ECK1250	3	1312044	639	550	43	0	79	30	1	0.28291
alkA	ECK2062	-2	2144716	849	807	50	0	44	58	0.63778	0.28291
cysM	ECK2416	-1	2536694	912	843	46	0	40	66	0.641215	0.28291
yfhA	ECK2551	-1	2685491	1335	1152	41	0	45	66	0.425095	0.28291
dppA	ECK3531	-3	3704121	1608	1608	13	0	12	127	0.185263	0.28291
ubiB	ECK3829	1	4018249	1641	1641	31	0	75	46	0.186929	0.28291
mpl	ECK4228	2	4453808	1374	1374	35	0	39	78	0.279095	0.28291
sapD	ECK1286	-3	1350660	993	993	8	2	8	57	0.661441	0.283634
lysP	ECK2149	-1	2245085	1470	1311	8	2	13	52	0.720604	0.283634
agaR	ECK3119	-2	3275878	810	810	20	2	12	41	0.336041	0.283634
mdtE	ECK3497	3	3657255	1158	1110	2	2	10	61	0.681636	0.283634
argB	ECK3950	2	4154039	774	774	3	2	13	57	0.316725	0.283634
caiC	ECK0038	-2	36271	1569	1439	30	0	25	98	0.285001	0.283975
proS	ECK0194	-2	217057	1719	1662	24	0	29	100	0.188201	0.283975
sufD	ECK1677	-2	1758544	1272	1272	26	0	24	103	0.273975	0.283975
fliI	ECK1939	3	2014578	1374	1227	56	0	16	81	0.435451	0.283975
aaeB	ECK3229	-3	3384243	1968	1968	30	0	31	92	0.128935	0.283975
waaC	ECK3611	1	3794002	960	931	45	0	10	98	0.652057	0.283975
tktB	ECK2460	1	2577658	2004	2004	22	6	29	209	0.0798169	0.284689
yphE	ECK2544	-3	2674872	1512	1350	39	0	23	92	0.277414	0.285078
malP	ECK3404	-1	3548102	2394	2052	49	0	31	74	0.0830114	0.285078
rsmC	ECK4362	-2	4604692	1032	1032	72	0	21	61	0.414585	0.285078
prpC	ECK0330	3	349236	1170	1136	50	0	29	76	0.423233	0.286219
yajO	ECK0413	-1	436385	975	915	35	0	19	101	0.649859	0.286219
fepE	ECK0580	2	617477	1134	741	46	0	52	57	0.633347	0.286219
fucI	ECK2797	2	2933606	1776	1776	20	0	47	88	0.122929	0.286219
mqo	ECK2202	-3	2303130	1647	1629	33	0	30	93	0.186275	0.287398
menC	ECK2255	-2	2373022	963	840	19	0	24	113	0.640904	0.287398
pnp	ECK3152	-1	3307055	2205	1791	37	0	32	87	0.123011	0.287398
rsmB	ECK3275	2	3433229	1290	1290	45	0	49	62	0.274483	0.287398
nrdD	ECK4233	-1	4458545	2139	1770	47	0	32	77	0.122916	0.287398
yacC	ECK0121	-2	136570	348	348	1	1	3	19	0.402063	0.287614
ygaH	ECK2677	3	2808366	336	336	4	1	4	15	0.391365	0.287614
ibpB	ECK3678	-3	3864492	429	429	2	1	5	16	0.469513	0.287614
sapA	ECK1289	-1	1353491	1644	1305	38	0	26	93	0.27504	0.288613
pdxB	ECK2314	-3	2434737	1137	1137	48	0	20	89	0.423345	0.288613
prmB	ECK2324	-1	2445530	933	933	55	0	26	76	0.652338	0.288613
eutB	ECK2436	-3	2555340	1362	1230	64	0	36	57	0.435917	0.288613
polA	ECK3855	2	4044989	2787	1989	42	0	33	82	0.130215	0.288613
yeiT	ECK2139	1	2232055	1239	1239	28	4	11	117	0.113438	0.292689
apt	ECK0463	1	490636	552	552	0	1	4	20	0.557673	0.297609
umuD	ECK1171	2	1229990	420	420	0	1	5	19	0.462411	0.297609
yfcD	ECK2293	-3	2416656	543	512	1	1	4	19	0.530742	0.297609
mscL	ECK3277	2	3436046	411	411	7	1	5	12	0.455214	0.297609
yjcB	ECK4052	-3	4272783	282	282	0	1	5	19	0.340808	0.297609
dxs	ECK0414	-2	437539	1863	1389	12	4	16	132	0.15216	0.298341
eutH	ECK2447	-1	2564903	1227	1227	30	4	23	108	0.11055	0.299835
yddG	ECK1467	-1	1544312	825	825	5	2	14	58	0.344042	0.304359
rcsD	ECK2209	1	2311510	2673	2216	17	4	27	120	0.575284	0.304506
rutC	ECK1001	-1	1070996	387	277	1	1	6	18	0.33592	0.307464
ppdC	ECK2819	-3	2960463	324	276	0	1	1	24	0.334938	0.307464
argH	ECK3951	2	4154873	1374	1373	15	4	20	132	0.147812	0.309445
phpB	ECK0631	-1	668519	612	612	7	2	11	60	0.228885	0.309524
aegA	ECK2463	-1	2581568	1980	1677	20	4	28	123	0.321165	0.316425
ybgE	ECK0724	3	773532	294	294	0	1	6	20	0.352394	0.317181
artP	ECK0855	-3	902229	729	729	2	1	9	15	1	0.317181
ydiT	ECK1698	1	1780705	294	294	0	1	5	21	0.352394	0.317181
yfcE	ECK2294	-3	2417256	555	552	1	1	4	21	0.557673	0.317181
stpA	ECK2663	-1	2796113	405	405	1	1	4	21	0.450363	0.317181
gcvA	ECK2803	-1	2939672	918	492	1	1	6	19	0.516668	0.317181
frdD	ECK4147	-3	4377030	360	360	2	1	10	14	0.412572	0.317181
malT	ECK3405	1	3551107	2706	2466	41	4	46	87	0.788844	0.321938
pyrF	ECK1276	1	1339945	738	639	4	2	30	47	0.243517	0.324969
glgP	ECK3414	-1	3562157	2448	2448	14	4	33	129	0.787868	0.325737
yeaO	ECK1790	2	1874933	348	348	3	1	8	16	0.402063	0.326761
yhbJ	ECK3194	2	3345137	855	855	1	1	8	18	1	0.326761
ddlA	ECK0376	-1	399053	1095	1041	6	2	25	51	0.669378	0.330097
ybjE	ECK0865	-1	913181	900	771	23	2	14	45	0.315109	0.330097
yfbQ	ECK2284	3	2405583	1218	1218	7	2	18	58	0.702188	0.335214
era	ECK2564	-1	2700503	906	906	18	2	9	56	0.386637	0.335214
thiC	ECK3986	-3	4192227	1896	1796	43	4	57	81	0.345664	0.335644
tdk	ECK1233	2	1292750	618	456	2	1	8	18	0.490261	0.336207
gapA	ECK1777	3	1860795	996	642	2	1	4	22	0.61275	0.336207
ygbA	ECK2727	-1	2854475	354	300	1	1	5	22	0.358111	0.336207
ispG	ECK2511	-2	2638708	1119	1062	8	2	11	65	0.673014	0.34032
caiT	ECK0041	-2	40417	1515	1341	9	2	18	58	0.726601	0.345413
fucA	ECK2795	-3	2931063	648	648	7	2	5	73	0.248403	0.345413
moaD	ECK0773	3	818271	246	219	1	1	7	21	0.276492	0.34552
mprA	ECK2678	3	2808792	531	531	1	1	6	22	0.543733	0.34552
def	ECK3273	3	3431712	510	510	0	1	1	28	0.529353	0.34552
yhfA	ECK3344	-2	3483436	405	405	2	1	13	14	0.450363	0.34552
trmE	ECK3699	1	3884851	1365	1365	27	4	14	145	0.145656	0.346087
yidE	ECK3677	-3	3862635	1662	1662	24	4	12	152	0.31834	0.350401
speE	ECK0120	-2	135598	867	866	8	2	18	60	0.365741	0.350494
frmB	ECK0352	-2	376759	834	738	4	2	15	67	0.29728	0.350494
ackA	ECK2290	2	2411492	1203	1203	0	1	8	22	1	0.354703
ypeC	ECK2386	3	2509023	327	300	4	1	6	20	0.358111	0.354703
yfiO	ECK2593	1	2734168	738	681	2	1	5	23	1	0.354703
yijD	ECK3956	3	4159794	360	360	7	1	11	12	0.412572	0.354703
recQ	ECK3816	3	4003887	1830	1482	30	4	18	142	0.178339	0.354788
amiA	ECK2430	2	2550374	870	870	22	2	10	55	0.367844	0.35556
tdcG	ECK3101	-1	3256307	1365	1365	2	2	18	67	1	0.35556
thiF	ECK3984	-3	4190844	756	717	14	2	22	51	0.285895	0.35556
ansA	ECK1765	2	1848884	1017	849	6	2	22	60	0.356776	0.360612
nudE	ECK3384	-3	3523611	561	561	1	1	2	28	0.563516	0.363756
ybjL	ECK0838	-1	887357	1686	1293	6	2	13	70	0.717013	0.365649
sufB	ECK1679	-1	1760546	1488	946	7	2	16	67	0.407223	0.370671
thrS	ECK1717	-2	1798666	1929	1034	15	2	12	63	0.668187	0.370671
yebZ	ECK1841	-3	1921743	873	873	10	2	21	59	0.369419	0.370671
ravA	ECK3740	-1	3927620	1497	1332	17	2	21	52	0.724801	0.370671
cmk	ECK0901	1	960424	684	684	0	1	8	24	1	0.372683
inaA	ECK2229	-2	2346844	651	543	4	1	3	25	0.551752	0.372683
cdaR	ECK0161	3	182463	1158	1050	5	2	13	73	0.670925	0.375677
edd	ECK1852	-1	1930817	1812	1277	9	2	21	61	0.713829	0.375677
ygjK	ECK3070	2	3226910	2352	1265	53	1	73	78	1	0.379197
cydC	ECK0877	-3	926697	1722	1722	24	1	89	92	0.529782	0.379202
aceE	ECK0113	2	123017	2664	2664	42	1	60	106	0.199818	0.379417
yjbH	ECK4021	2	4235657	2097	1731	45	1	28	136	0.530001	0.379553
uhpB	ECK3659	-3	3846657	1503	1494	51	1	46	113	0.731739	0.379722
acs	ECK4062	-3	4283436	1959	1959	42	1	40	128	0.382261	0.379722
uvrB	ECK0768	1	812749	2022	2022	43	1	47	121	0.383077	0.379923
ycjX	ECK1317	2	1382141	1398	1274	33	1	43	135	1	0.379923
pncB	ECK0922	-3	988377	1203	1203	11	2	15	66	0.699263	0.380666
bcsZ	ECK3516	-2	3687178	1107	1014	3	2	11	78	0.664845	0.380666
sdhB	ECK0713	3	756912	717	717	3	1	7	23	1	0.381484
ybjG	ECK0831	-3	882015	597	504	0	1	3	30	0.525162	0.381484
lolA	ECK0882	1	936592	615	612	5	1	7	21	0.595199	0.381484
yeaC	ECK1775	-1	1859726	273	273	0	1	3	30	0.331983	0.381484
pps	ECK1700	-1	1782758	2379	2379	25	1	35	159	0.278002	0.382637
maeB	ECK2458	-3	2574120	2280	2280	21	1	37	164	0.275369	0.384144
yehW	ECK2121	-2	2213767	732	732	16	2	32	45	0.29403	0.385638
ybhJ	ECK0760	1	802726	2262	1739	35	1	42	149	0.530219	0.386547
trpD	ECK1257	-3	1317813	1596	1596	48	1	25	154	0.736663	0.387216
nrfE	ECK4067	3	4289535	1659	1367	30	1	66	132	0.729083	0.387911
hepA	ECK0060	-2	60358	2907	2286	51	1	33	146	0.275445	0.389382
yncD	ECK1445	-3	1518987	2103	1661	46	1	52	132	0.529059	0.389382
ybiI	ECK0792	-1	837413	267	267	4	1	5	25	0.326033	0.390162
dcrB	ECK3456	1	3607978	558	558	6	1	9	19	0.561577	0.390162
cls	ECK1243	-1	1305209	1461	1242	10	2	10	74	0.7069	0.390592
kdpD	ECK0683	-1	720953	2685	1836	25	5	49	157	0.204906	0.393717
idi	ECK2884	1	3031087	549	549	8	2	16	71	0.195037	0.395528
yhjA	ECK3503	-3	3665814	1398	1398	9	2	16	70	1	0.395528
yjbN	ECK4041	1	4259692	1038	942	7	2	13	75	0.40518	0.395528
lptA	ECK3189	2	3341402	558	558	2	1	8	25	0.561577	0.398718
yhiD	ECK3492	-2	3653278	648	428	1	1	7	27	0.468729	0.398718
bioC	ECK0766	1	810745	756	633	5	2	17	74	0.240261	0.400446
accC	ECK3243	1	3403939	1350	1350	6	2	12	78	0.728402	0.400446
gsk	ECK0471	2	499349	1305	1305	17	2	9	71	0.719406	0.405344
yaaH	ECK0010	-2	9928	567	567	5	1	9	22	0.567369	0.407154
yqcC	ECK2786	-2	2921806	330	330	2	1	18	16	0.385945	0.407154
lpxH	ECK0517	-3	552441	723	723	21	0	23	56	0.632614	0.409541
ybjJ	ECK0835	-3	885354	1209	1065	24	0	25	51	0.416639	0.409541
ybjR	ECK0858	2	904136	831	831	24	0	29	47	0.639998	0.409541
yedO	ECK1918	-3	1996518	987	978	25	0	11	64	0.412768	0.409541
thiD	ECK2096	-3	2181738	801	692	16	0	14	70	0.631891	0.409541
yfeH	ECK2404	3	2524968	999	999	32	0	14	54	0.413236	0.409541
yqjG	ECK3093	1	3249046	987	987	8	0	10	82	0.41293	0.409541
rng	ECK3235	-2	3394348	1470	1470	22	0	14	64	0.288472	0.409541
yigL	ECK3820	1	4008223	801	801	31	0	25	44	0.637272	0.409541
pflC	ECK3943	3	4144281	879	837	26	0	13	61	0.640598	0.409541
yjdF	ECK4114	-1	4342952	630	630	15	0	23	62	1	0.409541
mviM	ECK1053	3	1126029	924	828	21	0	35	45	0.639705	0.409545
obgE	ECK3172	-1	3328604	1173	1161	29	0	25	47	0.426198	0.409545
gntX	ECK3400	3	3542904	684	647	23	0	26	52	1	0.409545
melA	ECK4112	2	4339934	1356	1152	26	0	16	59	0.425095	0.409545
ytfQ	ECK4223	2	4447985	957	792	40	0	22	39	0.636548	0.409545
serB	ECK4380	2	4622918	969	969	34	0	37	30	0.412663	0.409545
ybhR	ECK0781	-1	824225	1107	1107	20	0	27	55	0.4202	0.409617
lolE	ECK1104	3	1176543	1245	993	28	0	30	44	0.413071	0.409617
dacD	ECK2004	-3	2079405	1167	939	32	0	10	60	0.653189	0.409617
hycG	ECK2714	-3	2841465	768	768	37	0	31	34	0.634844	0.409617
aroE	ECK3268	-1	3428042	819	819	15	0	21	66	0.638852	0.409617
sthA	ECK3954	-2	4157413	1401	1335	18	0	15	69	0.276508	0.409617
hgdC	ECK4325	-2	4561945	768	726	53	0	12	37	0.632721	0.409617
tar	ECK1887	-2	1969054	1662	1335	8	0	20	75	0.276508	0.409757
yedY	ECK1967	1	2037502	1005	948	34	0	17	52	0.654489	0.409757
eutT	ECK2454	-1	2571524	804	725	15	0	14	74	0.632685	0.409757
rumA	ECK2779	-1	2911721	1302	1302	19	0	15	69	0.274919	0.409757
dppC	ECK3529	-1	3701882	903	879	30	0	12	61	0.645266	0.409757
recF	ECK3692	-1	3878171	1074	1074	16	0	16	71	0.417315	0.409757
ybbJ	ECK0482	-2	513625	456	456	25	0	10	69	1	0.409961
kdpE	ECK0682	-3	720279	678	603	29	0	8	67	1	0.409961
aat	ECK0876	-2	925951	705	705	28	0	46	30	0.632108	0.409961
flgL	ECK1068	3	1139256	954	822	28	0	14	62	0.639131	0.409961
kdsA	ECK1203	2	1267388	855	855	27	0	48	29	0.642501	0.409961
ydcF	ECK1407	1	1485259	801	705	7	0	18	79	0.632108	0.409961
xthA	ECK1747	2	1830452	807	807	16	0	17	71	0.63778	0.409961
hisP	ECK2300	-1	2421758	774	774	28	0	16	60	0.635238	0.409961
yqgA	ECK2961	1	3107575	708	609	15	0	15	74	1	0.409961
yhaM	ECK3099	-2	3253363	1311	1311	25	0	18	61	0.275296	0.409961
ugpE	ECK3435	-3	3587205	846	789	6	0	5	93	0.636317	0.409961
deoC	ECK4373	2	4615346	780	780	54	0	8	42	0.635654	0.409961
phoE	ECK0242	-1	258269	1056	839	15	0	16	74	0.640802	0.41023
ssuC	ECK0925	-3	993264	792	777	37	0	20	48	0.635444	0.41023
hyaA	ECK0963	1	1031362	1119	1119	30	0	21	54	0.4214	0.41023
mdtK	ECK1659	2	1741481	1374	1347	30	0	23	52	0.277224	0.41023
tolC	ECK3026	1	3176137	1482	1482	18	0	31	56	0.289923	0.41023
ttdA	ECK3051	2	3204485	912	771	38	0	16	51	0.635039	0.41023
ulaC	ECK4191	2	4419731	465	465	41	0	12	52	1	0.41023
yjjU	ECK4369	1	4610434	1074	1074	49	0	9	47	0.417315	0.41023
murC	ECK0092	1	100765	1476	1431	20	0	15	71	0.284171	0.410563
ybaP	ECK0476	-1	506510	795	795	18	0	34	54	0.636785	0.410563
ycgB	ECK1176	-3	1234932	1533	1533	18	0	26	62	0.183068	0.410563
ydjQ	ECK1739	2	1821539	888	888	45	0	20	41	0.646366	0.410563
cheB	ECK1884	-1	1965476	1050	990	41	0	17	48	0.412997	0.410563
yfeX	ECK2426	-1	2547668	900	900	22	0	18	66	0.647884	0.410563
dapE	ECK2467	2	2589629	1128	1128	25	0	24	57	0.422351	0.410563
csiE	ECK2532	3	2663457	1281	1170	11	0	32	63	0.427342	0.410563
aapJ	ECK3255	3	3417171	918	918	23	0	24	59	0.650264	0.410563
damX	ECK3375	-2	3514042	1287	1278	21	0	14	71	0.274125	0.410563
dnaN	ECK3693	-2	3879244	1101	1101	6	0	8	92	0.419629	0.410563
citT	ECK0605	-3	644340	1464	1431	7	0	12	88	0.284171	0.410957
sucB	ECK0715	2	760745	1218	1218	25	0	27	55	0.434075	0.410957
flgK	ECK1067	1	1137601	1644	1053	26	0	25	56	0.415813	0.410957
rihB	ECK2155	-1	2252267	942	630	21	0	13	73	1	0.410957
fabB	ECK2317	-2	2438407	1221	1113	12	0	6	89	0.42079	0.410957
tas	ECK2830	3	2969619	1041	1041	16	0	14	77	0.415077	0.410957
yqgE	ECK2943	2	3090959	564	564	15	0	2	90	1	0.410957
tldD	ECK3233	-3	3388605	1446	1446	26	0	24	57	0.285749	0.410957
yhhT	ECK3458	3	3609888	1050	1050	36	0	15	56	0.415621	0.410957
emrD	ECK3664	2	3851945	1185	1152	22	0	22	63	0.425095	0.410957
ulaE	ECK4193	3	4420869	855	612	28	0	20	59	1	0.410957
carA	ECK0033	2	29651	1149	1149	23	0	21	64	0.424736	0.411412
nagA	ECK0665	-1	700826	1149	1149	33	0	25	50	0.424736	0.411412
btuR	ECK1264	-2	1325791	591	591	44	0	10	54	1	0.411412
mepA	ECK2322	-2	2443582	825	825	23	0	27	58	0.639416	0.411412
ulaD	ECK4192	3	4420209	651	639	28	0	17	63	1	0.411412
ybhL	ECK0775	2	819107	705	705	10	0	18	81	0.632108	0.411927
artJ	ECK0851	-3	899067	732	731	18	0	10	81	0.632912	0.411927
mukF	ECK0913	3	973542	1323	1319	19	0	21	69	0.275667	0.411927
appC	ECK0969	1	1036963	1545	1286	12	0	21	76	0.274355	0.411927
araG	ECK1898	-2	1981579	1515	1305	22	0	14	73	0.27504	0.411927
yegV	ECK2093	2	2179118	966	966	31	0	18	60	0.412642	0.411927
thiG	ECK3982	-2	4189888	771	771	28	0	17	64	0.635039	0.411927
thiE	ECK3985	-2	4191592	636	636	28	0	14	67	1	0.411927
clcA	ECK0154	3	175107	1422	1209	40	0	9	61	0.432734	0.4125
entA	ECK0589	3	627774	747	747	15	0	16	79	0.633639	0.4125
ssuB	ECK0924	-2	992500	768	690	37	0	20	53	0.631869	0.4125
cobB	ECK1106	1	1178743	840	822	37	0	45	28	0.639131	0.4125
pdxK	ECK2413	-1	2534408	852	852	19	0	8	83	0.642173	0.4125
csiR	ECK2658	3	2793696	663	663	22	0	45	43	1	0.4125
gntT	ECK3402	3	3544581	1317	1317	24	0	27	59	0.275571	0.4125
xerC	ECK3806	2	3994310	897	897	30	0	23	57	0.647499	0.4125
glnA	ECK3863	-2	4054648	1410	1410	18	0	30	62	0.282129	0.4125
fepB	ECK0585	-2	622777	957	957	32	0	14	65	0.655814	0.41313
yceA	ECK1040	3	1116030	1053	1053	23	0	30	58	0.415813	0.41313
ydcK	ECK1421	-2	1497493	981	912	20	0	25	66	0.649458	0.41313
argG	ECK3161	3	3316659	1344	1344	29	0	13	69	0.277038	0.41313
yhgA	ECK3398	1	3541189	879	563	60	0	18	33	1	0.41313
yfbB	ECK2257	-1	2374856	759	759	7	0	10	95	0.634294	0.413817
mltB	ECK2696	-1	2822513	1086	945	25	0	41	46	0.654053	0.413817
hycD	ECK2717	-2	2844511	924	924	31	0	25	56	0.651084	0.413817
bioH	ECK3399	-1	3542096	771	771	27	0	21	64	0.635039	0.413817
wzyE	ECK3786	1	3976624	1353	1260	21	0	16	75	0.273736	0.413817
fpr	ECK3916	-3	4111749	747	747	27	0	37	48	0.633639	0.413817
lysC	ECK4016	-3	4229907	1350	1350	19	0	25	68	0.277414	0.413817
malG	ECK4024	-1	4240649	891	890	13	0	40	59	0.646615	0.413817
ytfF	ECK4206	-1	4430114	975	942	27	0	23	62	0.65362	0.413817
yaiW	ECK0373	1	397096	1095	1095	18	0	13	82	0.419079	0.414559
eutJ	ECK2449	-3	2567523	837	837	20	0	10	83	0.640598	0.414559
waaD	ECK3609	1	3792010	933	933	38	0	9	66	0.652338	0.414559
ynjF	ECK1756	-1	1838807	621	621	16	0	11	87	1	0.415355
rluD	ECK2592	-1	2733053	981	981	27	0	17	70	0.412815	0.415355
nrdF	ECK2670	1	2801524	960	942	22	0	32	60	0.65362	0.415355
yhhS	ECK3457	-2	3608539	1218	1142	14	0	27	73	0.423916	0.415355
murB	ECK3964	2	4170080	1029	1029	19	0	46	49	0.414432	0.415355
ydiB	ECK1690	1	1771813	867	489	5	1	7	25	0.51452	0.415472
yfiL	ECK2599	1	2739382	366	315	5	1	11	21	0.372182	0.415472
yqcA	ECK2784	-3	2920557	450	450	11	1	4	22	0.485722	0.415472
lolC	ECK1102	3	1174650	1200	1200	23	0	15	77	0.431429	0.416204
fic	ECK3349	-3	3488883	603	603	18	0	37	60	1	0.416204
yhhJ	ECK3470	-1	3623702	1125	888	27	0	19	69	0.646366	0.416204
yidZ	ECK3704	1	3890788	960	887	16	0	20	79	0.646242	0.416204
glpX	ECK3917	-3	4112592	1011	1011	23	0	36	56	0.413642	0.416204
torC	ECK0987	2	1057307	1173	1173	19	0	13	84	0.427732	0.417104
ydhQ	ECK1660	-3	1742895	1257	1014	34	0	19	63	0.413759	0.417104
ftsH	ECK3167	-2	3323023	1935	1574	23	0	32	61	0.183989	0.417104
yheT	ECK3341	3	3481224	1023	1023	29	0	22	65	0.414145	0.417104
phnN	ECK4087	-2	4313548	558	501	42	0	22	52	1	0.417104
nadC	ECK0108	-1	117752	894	894	22	0	11	84	0.647118	0.418055
fepC	ECK0581	-2	618607	816	816	23	0	16	78	0.638577	0.418055
ydiU	ECK1704	-3	1787832	1437	1028	14	0	25	78	0.414383	0.418055
yedE	ECK1928	3	2006301	1206	1206	40	0	14	63	0.432295	0.418055
amn	ECK1977	2	2053085	1455	1149	41	0	11	65	0.424736	0.418055
yjgM	ECK4249	-2	4477057	504	474	63	0	12	42	1	0.418055
ybdG	ECK0569	-1	602639	1248	1223	24	0	16	78	0.434835	0.419056
ychP	ECK1214	2	1273148	1254	1146	20	0	24	74	0.424381	0.419056
tyrR	ECK1319	1	1384744	1542	1542	7	0	7	104	0.183211	0.419056
yqeF	ECK2842	-2	2982433	1182	1182	23	0	21	74	0.428927	0.419056
mutY	ECK2956	1	3101035	1053	1053	31	0	26	61	0.415813	0.419056
creD	ECK4392	1	4636201	1353	1173	13	0	25	80	0.427732	0.419056
ybbK	ECK0483	-3	514080	918	918	34	0	25	60	0.650264	0.420106
galK	ECK0746	-1	788054	1149	1004	30	0	17	72	0.413393	0.420106
ansP	ECK1447	-1	1522505	1500	854	13	0	13	93	0.642391	0.420106
tyrP	ECK1906	1	1987705	1212	1212	34	0	6	79	0.433177	0.420106
lysA	ECK2836	-2	2975659	1263	1092	4	0	13	102	0.418811	0.420106
ansB	ECK2952	-3	3097704	1047	1047	33	0	10	76	0.415434	0.420106
ygiE	ECK3031	2	3180572	774	645	26	0	26	67	1	0.420106
yifK	ECK3788	1	3978910	1386	1344	12	0	32	75	0.277038	0.420106
trkH	ECK3841	2	4031168	1452	1452	23	0	23	73	0.286407	0.420106
ybhS	ECK0782	-3	825342	1134	1134	29	0	19	72	0.423009	0.421203
ydjZ	ECK1750	3	1832832	708	699	33	0	5	82	0.631992	0.421203
rtn	ECK2170	1	2268748	1557	1206	23	0	10	87	0.432295	0.421203
mntH	ECK2387	-1	2509490	1239	960	28	0	19	73	0.412619	0.421203
gltX	ECK2394	-3	2517279	1416	1374	23	0	17	80	0.279095	0.421203
dkgA	ECK3004	1	3154645	828	700	10	0	86	24	0.632009	0.421203
uxaC	ECK3083	-2	3241351	1413	1413	29	0	37	54	0.282409	0.421203
yhbV	ECK3147	1	3300511	879	879	37	0	21	62	0.645266	0.421203
livH	ECK3441	-2	3593500	927	633	36	0	20	64	1	0.421203
allA	ECK0498	3	531675	483	483	13	0	9	99	1	0.422347
pgm	ECK0676	2	712781	1641	1280	29	0	14	78	0.274179	0.422347
pgl	ECK0756	1	797809	996	888	16	0	20	85	0.646366	0.422347
purB	ECK1117	-3	1189839	1371	1371	21	0	31	69	0.278869	0.422347
yedI	ECK1956	-3	2026473	918	918	28	0	16	77	0.650264	0.422347
erfK	ECK1985	-3	2060415	933	924	58	0	7	56	0.651084	0.422347
yibD	ECK3605	-1	3787070	1035	863	19	0	12	90	0.643395	0.422347
metR	ECK3822	-1	4009886	954	954	41	0	17	63	0.65537	0.422347
nrfD	ECK4066	2	4288499	957	905	9	0	21	91	0.648533	0.422347
phnP	ECK4085	-1	4312367	759	486	35	0	17	69	1	0.422347
yjeS	ECK4162	-2	4390951	1140	1035	20	0	27	74	0.414743	0.422347
hemL	ECK0153	-2	173602	1281	1281	19	0	13	90	0.274207	0.423536
yeaZ	ECK1805	-3	1888596	696	576	15	0	16	91	1	0.423536
frmC	ECK2147	2	2241932	837	705	28	0	11	83	0.632108	0.423536
treB	ECK4235	-3	4462782	1422	1122	33	0	25	64	0.421712	0.423536
yliJ	ECK0828	-1	879077	627	489	4	1	9	25	0.51452	0.423673
ycaC	ECK0888	-3	944154	627	489	8	1	3	27	0.51452	0.423673
fadR	ECK1175	3	1234161	720	719	6	1	3	29	1	0.423673
adiY	ECK4109	-1	4335191	762	762	2	1	3	33	1	0.423673
pheP	ECK0568	3	601182	1377	1202	24	0	15	84	0.431716	0.42477
ssuE	ECK0928	-2	996160	576	576	26	0	18	79	1	0.42477
helD	ECK0953	1	1023694	2055	1628	38	0	16	69	0.186223	0.42477
mppA	ECK1326	1	1391251	1614	1562	9	0	24	90	0.183648	0.42477
yeeF	ECK2008	-3	2083728	1359	1359	45	0	19	59	0.278012	0.42477
nuoN	ECK2270	-2	2388070	1458	1278	28	0	19	76	0.274125	0.42477
yfiH	ECK2591	-3	2732325	732	732	25	0	44	54	0.632953	0.42477
hybO	ECK2991	-1	3143165	1119	1084	21	0	14	88	0.418123	0.42477
dnaB	ECK4044	3	4262337	1416	1416	25	0	36	62	0.282692	0.42477
ybiV	ECK0812	-2	858436	816	816	10	0	11	103	0.638577	0.426047
yedA	ECK1957	1	2027563	921	849	34	0	25	65	0.64185	0.426047
ygaY	ECK2675	2	2806634	882	881	34	0	26	64	0.645508	0.426047
ygjR	ECK3077	1	3235315	1005	762	24	0	26	74	0.634472	0.426047
yicC	ECK3634	1	3814699	864	864	40	0	29	55	0.643508	0.426047
gpp	ECK3771	-3	3960768	1485	1335	27	0	19	78	0.276508	0.426047
ybiC	ECK0790	2	835574	1086	1083	21	0	33	71	0.41804	0.427368
narW	ECK1460	-3	1534638	696	696	42	0	29	54	0.631944	0.427368
manA	ECK1608	3	1686600	1176	1145	19	0	40	66	0.424264	0.427368
yehX	ECK2122	-1	2214503	927	788	37	0	37	51	0.636241	0.427368
yfcJ	ECK2316	-2	2436964	1179	1179	22	0	18	85	0.428524	0.427368
phnF	ECK4095	-1	4319720	726	726	26	0	42	57	0.632721	0.427368
yaaJ	ECK0007	-2	6529	1431	1383	29	0	26	71	0.279797	0.428729
sdaA	ECK1812	3	1894956	1365	1365	47	0	32	47	0.278432	0.428729
hisG	ECK2014	3	2088216	900	837	47	0	17	62	0.640598	0.428729
sdaB	ECK2792	3	2927598	1368	1368	33	0	34	59	0.278648	0.428729
aapM	ECK3257	1	3419347	1104	1089	19	0	33	74	0.418549	0.428729
cysE	ECK3597	-2	3779764	822	822	56	0	18	52	0.639131	0.428729
yicM	ECK3653	-3	3838572	1356	835	15	0	13	98	0.640396	0.428729
dinF	ECK4036	1	4255765	1380	1089	9	0	17	100	0.418549	0.428729
thrC	ECK0004	2	3734	1287	1287	37	0	42	48	0.274386	0.430132
ybgK	ECK0701	3	743466	933	933	28	0	37	62	0.652338	0.430132
lysS	ECK2885	-1	3031679	1518	1518	36	0	19	72	0.182905	0.430132
ugpQ	ECK3433	-3	3585393	744	744	32	0	17	78	0.63349	0.430132
livJ	ECK3444	-2	3596578	1104	1095	51	0	18	58	0.419079	0.430132
ftsX	ECK3446	-1	3599051	1059	1059	29	0	15	83	0.416215	0.430132
uxuA	ECK4313	3	4549659	1185	1169	57	0	19	51	0.427213	0.430132
deoB	ECK4375	2	4617626	1224	1224	37	0	29	61	0.434988	0.430132
yaaU	ECK0046	3	45807	1332	1332	29	0	21	78	0.27634	0.431574
aroP	ECK0111	-2	120178	1374	1188	35	0	22	71	0.429744	0.431574
amtB	ECK0445	2	472190	1287	1204	21	0	36	71	0.432005	0.431574
dacB	ECK3171	3	3326985	1434	1434	29	0	30	69	0.284479	0.431574
sspB	ECK3217	-3	3374301	498	498	6	1	8	25	0.520934	0.431759
fxsA	ECK4134	1	4366687	477	477	5	1	14	20	0.505835	0.431759
birA	ECK3965	1	4171105	966	963	35	3	22	69	0.171802	0.433202
ydhK	ECK1641	2	1720145	2013	1156	11	3	31	85	0.244631	0.434726
ebgR	ECK3065	2	3219488	984	984	37	3	48	42	0.179416	0.434726
fhuD	ECK0151	1	170575	891	891	13	3	17	99	0.146456	0.437884
aroL	ECK0383	2	405629	525	525	4	1	5	31	0.53967	0.439731
cdsA	ECK0174	2	195677	858	750	2	1	13	26	1	0.447591
ydhA	ECK1635	-3	1716090	330	324	4	1	10	27	0.380477	0.447591
ydhY	ECK1670	-2	1751875	627	627	5	1	12	24	0.604072	0.447591
yeiH	ECK2151	1	2247739	1050	1050	2	1	10	29	1	0.447591
yiaF	ECK3541	-1	3716357	711	711	4	1	3	34	1	0.447591
chbG	ECK1731	-2	1814410	750	639	30	3	22	84	0.070124	0.450002
selB	ECK3579	-2	3756040	1845	1845	57	2	40	190	1	0.45027
acnB	ECK0117	2	131615	2598	2598	36	2	31	233	0.601818	0.455046
ybeX	ECK0650	-3	690129	879	879	3	1	6	33	1	0.455342
ydeN	ECK1492	-1	1578866	1683	698	5	1	14	23	1	0.455342
tadA	ECK2557	-1	2695376	537	504	7	1	4	31	0.525162	0.455342
soxR	ECK4055	3	4275492	465	465	1	1	3	38	0.496995	0.455342
metH	ECK4011	2	4221851	3684	3684	104	5	125	302	1	0.461538
yfbR	ECK2285	2	2406884	600	537	3	1	8	32	0.54776	0.462983
ecfH	ECK3138	2	3294431	576	576	4	1	5	34	0.573084	0.462983
ybdK	ECK0573	-2	605488	1119	1118	20	3	18	107	0.229867	0.467663
rnhA	ECK0214	-1	235535	468	468	1	1	6	37	0.49922	0.470517
ydhO	ECK1651	1	1732459	816	747	6	1	7	31	1	0.470517
nudC	ECK3988	2	4194926	774	633	3	1	10	31	0.607566	0.470517
ydiY	ECK1720	-2	1803349	759	726	5	1	8	32	1	0.477946
clpA	ECK0873	2	922487	2277	1878	24	3	21	106	0.759659	0.480489
eptB	ECK3533	-2	3706807	1692	1557	9	3	10	134	0.50393	0.484921
mukE	ECK0914	1	974872	678	678	1	1	10	35	1	0.48527
fhlA	ECK2726	2	2852360	2079	1991	16	3	20	119	0.771398	0.489421
dld	ECK2126	3	2220207	1716	1536	23	3	34	99	0.498841	0.491696
ybgF	ECK0731	3	778821	792	792	0	1	8	39	1	0.492491
ygeR	ECK2861	-1	2997158	756	665	1	1	12	34	0.625689	0.492491
yphG	ECK2546	-2	2677486	3282	2237	40	6	42	260	0.154048	0.496241
zntA	ECK3453	1	3604474	2199	2199	65	3	50	234	1	0.499312
asd	ECK3419	-2	3571798	1104	1104	5	1	12	31	1	0.499611
cydD	ECK0878	-3	928419	1767	1767	41	3	26	95	0.749316	0.505652
torY	ECK1874	-2	1955056	1101	1101	24	3	35	103	0.223317	0.505652
tgt	ECK0400	3	425361	1128	1128	0	1	7	42	1	0.506631
nadD	ECK0632	-2	669154	642	642	4	1	22	23	0.61275	0.506631
ygdB	ECK2820	-1	2960771	408	366	1	1	8	40	0.417757	0.506631
ksgA	ECK0052	-3	51609	822	822	7	1	7	36	1	0.513553
ycbL	ECK0918	1	982873	648	648	7	1	13	30	0.616168	0.513553
htpX	ECK1828	-3	1909719	882	777	10	1	12	28	1	0.513553
fkpA	ECK3334	-1	3474629	813	813	5	1	12	34	1	0.520377
tatC	ECK3832	3	4020759	777	777	2	1	4	45	1	0.520377
emrB	ECK2680	1	2810638	1539	1539	43	1	27	104	0.733635	0.526386
hyaB	ECK0964	3	1032477	1794	1793	25	1	25	126	0.532254	0.526507
eutG	ECK2448	-1	2566346	1188	1017	30	1	19	127	1	0.526507
iap	ECK2748	3	2874603	1038	1038	32	1	38	106	1	0.526507
astC	ECK1746	-2	1828786	1221	1221	9	1	19	151	1	0.526939
queC	ECK0438	-3	464076	696	696	3	1	4	45	1	0.527106
nfo	ECK2152	2	2248862	858	858	8	1	12	32	1	0.527106
ygcO	ECK2762	1	2891941	261	261	4	1	6	42	0.320031	0.527106
cysN	ECK2746	-3	2872014	1428	1281	18	1	18	144	1	0.527149
rumB	ECK0850	3	897741	1128	1128	21	1	20	144	1	0.528668
ypdA	ECK2376	3	2496693	1698	1680	37	1	37	111	0.529139	0.528668
gor	ECK3485	3	3644322	1353	1353	44	1	40	101	1	0.528668
speA	ECK2933	-3	3081957	1977	1899	33	1	21	135	0.538883	0.530428
kbl	ECK3607	-3	3789378	1197	1197	48	1	51	92	1	0.53148
torS	ECK0984	-1	1052657	2745	2688	70	7	65	274	0.126233	0.531574
pflD	ECK3942	2	4142018	2298	1782	41	1	39	112	0.531762	0.532048
astD	ECK1744	-3	1826280	1479	891	21	1	30	142	1	0.532644
kefB	ECK3338	-2	3476824	1806	1335	46	1	26	122	1	0.533267
fdnI	ECK1470	3	1549362	654	654	3	1	12	38	0.619556	0.53374
chbR	ECK1733	-3	1816629	843	840	4	1	13	36	1	0.53374
yfdX	ECK2371	-2	2491789	636	633	7	1	11	35	0.607566	0.53374
yrfG	ECK3386	2	3526691	669	669	4	1	9	40	0.627895	0.53374
sucA	ECK0714	3	757929	2802	2802	38	1	32	126	0.206794	0.534591
acnA	ECK1271	1	1333855	2676	1941	44	1	38	114	0.542384	0.534591
yejH	ECK2178	1	2278654	1761	1761	32	1	30	134	0.530932	0.534591
yahF	ECK0318	2	336002	1548	1041	27	1	27	143	1	0.535293
nrdA	ECK2226	1	2342887	2286	1968	28	1	26	143	0.382291	0.535293
leuC	ECK0074	-3	79464	1401	1401	45	1	36	118	0.729372	0.536772
ypdF	ECK2381	-3	2503569	1086	987	38	1	40	121	1	0.536772
yebU	ECK1834	2	1918247	1440	1440	33	1	23	146	0.730095	0.539175
rhaB	ECK3897	-2	4094002	1470	1470	20	1	21	162	0.730919	0.540024
ilvH	ECK0080	3	87357	492	492	7	1	21	26	0.516668	0.540282
ycfH	ECK1086	1	1156000	798	798	9	1	9	36	1	0.540282
oppB	ECK1238	3	1300923	921	743	1	1	7	46	1	0.540282
fre	ECK3836	2	4024550	702	702	5	1	2	47	1	0.540282
yigZ	ECK3840	3	4030515	615	578	5	1	10	39	0.574344	0.540282
garD	ECK3116	1	3273304	1572	1570	20	4	18	166	0.302515	0.543799
rluA	ECK0059	-1	59687	660	591	4	1	4	47	0.582442	0.546731
proC	ECK0381	-2	404059	810	810	7	1	14	35	1	0.55309
ycbJ	ECK0910	1	970975	894	894	4	1	12	40	1	0.55309
sixA	ECK2334	-2	2454349	486	486	7	1	6	43	0.512364	0.55309
recA	ECK2694	-2	2820730	1062	1062	8	1	11	37	1	0.55309
nlpD	ECK2737	-3	2865636	1140	891	6	1	13	37	1	0.55309
yjfJ	ECK4178	1	4408576	699	690	2	1	20	34	1	0.55309
yqeG	ECK2843	3	2983869	1230	966	5	1	7	45	1	0.55936
fdrA	ECK0511	3	545904	1668	1493	9	4	25	186	0.18153	0.561627
ygdK	ECK2807	2	2942564	444	444	0	1	10	48	0.481142	0.565541
nanR	ECK3215	-1	3371720	792	729	8	1	5	45	1	0.565541
glgC	ECK3416	-2	3566056	1296	1296	4	1	10	44	1	0.565541
cysJ	ECK2759	-3	2888121	1800	1533	46	4	23	157	0.296948	0.56946
rssB	ECK1230	2	1289465	1014	927	11	1	10	38	1	0.571636
ydjA	ECK1763	-3	1846149	552	552	2	1	7	50	0.557673	0.571636
pnuC	ECK0740	1	782389	720	677	4	1	16	40	1	0.577646
ynjA	ECK1751	2	1833539	549	549	10	1	5	45	0.555708	0.577646
garR	ECK3113	-3	3269889	891	852	5	1	16	40	1	0.583571
gyrA	ECK2223	-1	2334815	2628	2154	54	4	45	137	0.566647	0.583629
ychA	ECK1202	3	1266543	810	810	4	1	25	33	1	0.589413
nrfC	ECK4065	3	4287831	672	663	6	1	11	45	0.624581	0.589413
ydcP	ECK1429	2	1504805	1962	1962	37	4	33	171	0.544448	0.591157
bglX	ECK2125	-3	2217714	2298	1842	25	4	32	184	0.356004	0.591157
ppc	ECK3947	-2	4148470	2652	2652	59	2	49	145	0.451986	0.59326
lpcA	ECK0223	3	243543	579	579	9	1	8	46	0.574972	0.595173
sapF	ECK1285	-1	1349852	807	807	5	1	6	52	1	0.595173
yncA	ECK1442	-1	1516352	519	516	3	1	7	53	0.533507	0.595173
murA	ECK3178	-1	3333257	1260	1101	8	1	11	44	1	0.595173
ydiJ	ECK1684	-2	1763653	3057	2364	58	2	49	164	0.594924	0.599548
icd	ECK1122	1	1194346	1251	708	8	1	3	53	1	0.600852
ybiS	ECK0809	-2	854047	921	915	17	1	10	38	1	0.606452
narI	ECK1221	1	1285072	678	555	13	1	16	36	0.55963	0.606452
purR	ECK1654	2	1735868	1026	864	7	1	11	47	1	0.606452
ygfJ	ECK2873	3	3013182	579	509	4	1	7	54	0.528657	0.606452
yihE	ECK3851	2	4040438	987	939	7	1	11	47	1	0.606452
hslU	ECK3923	-3	4118439	1332	1332	5	1	20	40	1	0.606452
recC	ECK2818	-3	2957082	3369	2760	19	5	68	199	0.612827	0.611478
hyi	ECK0501	1	534934	777	777	15	1	16	35	1	0.611972
talA	ECK2459	3	2576688	951	747	5	1	19	42	1	0.611972
dxr	ECK0172	3	193521	1197	1129	11	1	23	33	1	0.617416
yfgL	ECK2508	-1	2635496	1179	1179	2	1	11	54	1	0.617416
aroF	ECK2598	-1	2738102	1071	1071	11	1	8	48	1	0.617416
yniC	ECK1725	3	1807404	669	669	11	1	24	33	0.627895	0.622783
narJ	ECK1220	2	1284362	711	555	3	1	3	63	0.55963	0.628075
rhlB	ECK3772	-3	3962388	1266	999	12	1	7	50	1	0.628075
sbmA	ECK0372	1	395863	1221	918	13	0	7	51	0.650264	0.629464
ybbM	ECK0485	2	515807	780	780	22	0	23	26	0.635654	0.629464
flgJ	ECK1066	2	1136594	942	816	18	0	20	33	0.638577	0.629464
uidB	ECK1611	-3	1690914	1374	843	11	0	10	50	0.641215	0.629464
yebA	ECK1857	-2	1938337	1323	1260	4	0	11	56	0.273736	0.629464
znuB	ECK1860	3	1941438	786	680	14	0	10	47	0.631805	0.629464
yheO	ECK3333	-2	3473740	723	723	6	0	8	57	0.632614	0.629464
hdfR	ECK3756	-2	3945151	840	840	15	0	17	39	0.640904	0.629464
yigM	ECK3821	1	4009099	900	900	14	0	10	47	0.647884	0.629464
basR	ECK4106	-2	4331305	669	669	17	0	27	27	1	0.629464
creB	ECK4390	2	4634030	690	690	12	0	13	46	0.631869	0.629464
caiE	ECK0036	-1	34781	591	591	5	0	12	55	1	0.629515
ybbA	ECK0489	2	518957	687	597	11	0	27	34	1	0.629515
ybhA	ECK0755	-3	796836	819	819	13	0	16	43	0.638852	0.629515
dhaL	ECK1187	-3	1248348	633	633	2	0	17	53	1	0.629515
ycjG	ECK1321	3	1386954	966	684	3	0	7	62	0.631821	0.629515
ydhU	ECK1666	-3	1747587	786	786	10	0	12	50	0.636091	0.629515
aroD	ECK1691	1	1772710	759	693	4	0	8	60	0.631903	0.629515
ruvC	ECK1864	-3	1944879	522	522	15	0	6	51	1	0.629515
hypB	ECK2722	1	2849023	873	873	20	0	12	40	0.644551	0.629515
yhdJ	ECK3249	1	3409675	885	852	18	0	6	48	0.642173	0.629515
rho	ECK3775	3	3964440	1260	1260	4	0	7	61	0.273736	0.629515
ybdB	ECK0590	2	628523	414	414	10	0	15	48	1	0.629638
citE	ECK0609	-2	648805	909	909	11	0	12	50	0.649059	0.629638
ydeO	ECK1493	-2	1580950	762	762	10	0	16	47	0.634472	0.629638
galP	ECK2938	2	3086306	1395	1158	19	0	12	42	0.425826	0.629638
mtgA	ECK3197	-3	3347103	729	666	10	0	9	54	1	0.629638
blc	ECK4145	-3	4375212	534	534	5	0	5	63	1	0.629638
yjfM	ECK4181	2	4410410	639	483	20	0	13	40	1	0.629638
fruR	ECK0081	2	88028	1005	1005	14	0	19	41	0.413427	0.62983
dnaQ	ECK0215	3	236067	732	732	9	0	11	54	0.632953	0.62983
aroM	ECK0385	2	406652	678	678	19	0	10	45	0.631802	0.62983
ybbO	ECK0487	-2	517564	810	771	21	0	20	33	0.635039	0.62983
cusR	ECK0563	-2	593983	684	684	8	0	1	65	0.631821	0.62983
chaA	ECK1210	-3	1269972	1101	1101	10	0	21	43	0.419629	0.62983
kch	ECK1244	-3	1307040	1254	1209	12	0	8	54	0.432734	0.62983
ydiA	ECK1701	1	1785469	834	753	5	0	14	55	0.633955	0.62983
yfcM	ECK2320	-3	2442225	549	549	3	0	8	63	1	0.62983
yfhB	ECK2558	-1	2695937	636	573	12	0	4	58	1	0.62983
lepB	ECK2566	-1	2702357	975	975	16	0	16	42	0.412726	0.62983
yqjH	ECK3060	-1	3213749	765	564	21	0	12	41	1	0.62983
rffD	ECK3779	1	3969283	1263	879	13	0	14	47	0.645266	0.62983
ytfE	ECK4205	-3	4429344	663	663	37	0	10	27	1	0.62983
yjjP	ECK4354	-2	4600111	771	771	37	0	5	32	0.635039	0.62983
yjjG	ECK4365	1	4606669	678	678	31	0	13	30	0.631802	0.62983
dnaK	ECK0014	1	12163	1917	1551	4	0	17	54	0.183388	0.630089
dapB	ECK0032	3	28374	822	732	12	0	6	57	0.632953	0.630089
djlA	ECK0056	1	57364	816	633	9	0	10	56	1	0.630089
yaeB	ECK0195	-2	218887	708	708	9	0	9	57	0.632176	0.630089
metN	ECK0199	-2	221614	1032	828	22	0	17	36	0.639705	0.630089
ybhP	ECK0779	-1	822959	762	762	11	0	16	48	0.634472	0.630089
ycbC	ECK0911	-2	971845	780	747	13	0	21	41	0.633639	0.630089
flgA	ECK1057	-1	1129427	660	629	16	0	17	42	1	0.630089
mpaA	ECK1322	-2	1387894	789	729	6	0	11	58	0.632834	0.630089
btuC	ECK1709	-1	1792196	981	915	10	0	21	44	0.649859	0.630089
hchA	ECK1963	3	2033859	852	339	39	0	7	29	1	0.630089
napH	ECK2196	-3	2296737	864	848	19	0	18	38	0.641743	0.630089
pssA	ECK2583	1	2720749	1356	1356	16	0	15	44	0.277808	0.630089
nlpA	ECK3651	-3	3837198	819	686	8	0	5	62	0.631834	0.630089
ftsW	ECK0090	3	98403	1245	1119	4	0	10	62	0.4214	0.630414
yafE	ECK0210	2	231926	624	540	14	0	16	46	1	0.630414
mltD	ECK0211	-2	232597	1359	1014	11	0	9	56	0.413759	0.630414
yciK	ECK1265	-3	1326378	759	759	8	0	17	51	0.634294	0.630414
uidC	ECK1610	-2	1689610	1266	912	11	0	17	48	0.649458	0.630414
ydhT	ECK1665	-3	1746771	813	765	14	0	22	40	0.634655	0.630414
kdgR	ECK1826	-2	1907332	792	778	7	0	9	60	0.635513	0.630414
fliR	ECK1948	3	2020917	786	671	21	0	7	48	1	0.630414
ccmB	ECK2192	-1	2294384	663	660	19	0	17	40	1	0.630414
sseA	ECK2517	1	2650516	846	846	18	0	13	45	0.64153	0.630414
ygiP	ECK3050	-3	3203346	933	933	17	0	13	46	0.652338	0.630414
hslO	ECK3388	3	3527796	879	879	7	0	14	55	0.645266	0.630414
hemG	ECK3842	1	4032631	546	546	18	0	9	49	1	0.630414
purA	ECK4173	3	4402710	1299	1080	17	0	12	47	0.417793	0.630414
cysQ	ECK4210	1	4434778	741	741	11	0	11	54	0.633347	0.630414
ybeZ	ECK0652	-2	691561	1080	1040	14	0	7	56	0.41502	0.630802
flgG	ECK1063	3	1133952	783	783	25	0	11	41	0.63587	0.630802
yciV	ECK1260	2	1321244	882	858	12	0	14	51	0.642833	0.630802
eamA	ECK1526	-1	1618262	900	299	13	0	6	58	1	0.630802
pfkB	ECK1721	2	1804394	930	930	14	0	25	38	0.651917	0.630802
yecC	ECK1916	-1	1995086	753	657	20	0	4	53	1	0.630802
yecS	ECK1917	-2	1995835	669	669	24	0	4	49	1	0.630802
yeiR	ECK2167	2	2265851	987	987	11	0	18	48	0.41293	0.630802
ubiX	ECK2305	-3	2426079	570	570	16	0	15	46	1	0.630802
ddg	ECK2374	1	2493667	921	921	23	0	18	36	0.650673	0.630802
kbaY	ECK3125	2	3281165	861	861	10	0	38	29	0.643169	0.630802
pgpA	ECK0412	3	435813	519	468	22	0	11	45	1	0.631252
ylbA	ECK0508	-2	542485	786	786	11	0	4	63	0.636091	0.631252
yciO	ECK1261	1	1322122	621	621	20	0	6	52	1	0.631252
ydaO	ECK1341	-3	1409037	936	834	18	0	15	45	0.640296	0.631252
ydgH	ECK1599	3	1676451	945	791	9	0	9	60	0.636471	0.631252
folM	ECK1601	2	1679000	723	723	18	0	14	46	0.632614	0.631252
yecM	ECK1876	-1	1957304	567	567	20	0	23	35	1	0.631252
nac	ECK1983	-1	2059040	918	765	33	0	5	40	0.634655	0.631252
proV	ECK2671	3	2802837	1203	1023	24	0	11	43	0.414145	0.631252
aapP	ECK3258	2	3420458	759	684	22	0	9	47	0.631821	0.631252
metA	ECK4005	3	4212303	930	930	9	0	7	62	0.651917	0.631252
surA	ECK0054	-2	53416	1287	1287	1	0	10	68	0.274386	0.631763
accA	ECK0184	1	208621	960	960	24	0	23	32	0.412619	0.631763
acpH	ECK0398	-3	423561	582	582	12	0	24	43	1	0.631763
yajL	ECK0418	-3	442275	591	578	12	0	10	57	1	0.631763
yliD	ECK0822	3	871113	912	912	14	0	10	55	0.649458	0.631763
kdsB	ECK0909	1	970075	747	747	12	0	23	44	0.633639	0.631763
ycdX	ECK1020	3	1098102	738	738	17	0	32	30	0.633209	0.631763
prfA	ECK1199	2	1264235	1083	1083	9	0	17	53	0.41804	0.631763
baeR	ECK2075	2	2162300	723	582	31	0	7	41	1	0.631763
ygfM	ECK2876	1	3018562	780	780	10	0	24	45	0.635654	0.631763
yggV	ECK2949	2	3094703	594	594	27	0	3	49	1	0.631763
yhcH	ECK3210	-2	3367036	465	459	27	0	12	40	1	0.631763
pyrE	ECK3632	-3	3813150	642	642	33	0	17	29	1	0.631763
trmH	ECK3641	1	3822538	690	690	19	0	13	47	0.631869	0.631763
yidC	ECK3698	1	3883099	1647	1646	12	0	15	52	0.187217	0.631763
phoU	ECK3717	-2	3904876	726	726	8	0	10	61	0.632721	0.631763
rbsK	ECK3746	1	3935317	930	930	10	0	30	39	0.651917	0.631763
dcuB	ECK4116	-1	4345427	1341	1341	7	0	15	57	0.276857	0.631763
treR	ECK4236	-2	4464322	948	948	16	0	9	54	0.654489	0.631763
murG	ECK0091	2	99644	1068	1068	5	0	11	64	0.416859	0.632331
yafD	ECK0209	2	231122	801	780	18	0	8	54	0.635654	0.632331
cydB	ECK0722	2	772265	1140	1140	8	0	19	53	0.423686	0.632331
sapB	ECK1288	-3	1352529	966	894	18	0	17	45	0.647118	0.632331
ydjY	ECK1749	1	1832140	678	538	2	0	5	73	1	0.632331
cobS	ECK1987	-3	2062503	744	744	13	0	3	64	0.63349	0.632331
fruB	ECK2162	-2	2260387	1131	1044	3	0	10	67	0.415252	0.632331
kdgK	ECK3511	3	3677442	930	930	2	0	7	71	0.651917	0.632331
tiaE	ECK3540	1	3715333	975	975	15	0	17	48	0.412726	0.632331
mutM	ECK3625	-2	3808366	810	810	16	0	8	56	0.638041	0.632331
uhpA	ECK3660	-1	3848159	591	591	26	0	8	46	1	0.632331
yigP	ECK3828	2	4017647	606	606	12	0	43	25	1	0.632331
oxyR	ECK3953	1	4156513	918	918	14	0	14	52	0.650264	0.632331
guaC	ECK0104	2	113444	1044	1044	16	0	22	43	0.415252	0.632956
ykgG	ECK0307	2	322982	696	696	3	0	8	70	0.631944	0.632956
panE	ECK0419	-2	442828	912	912	15	0	13	53	0.649458	0.632956
ybbL	ECK0484	1	515143	678	678	20	0	16	45	0.631802	0.632956
sapC	ECK1287	-1	1351652	891	804	12	0	15	54	0.637524	0.632956
hycI	ECK2712	-3	2840595	471	435	30	0	15	36	1	0.632956
dnaT	ECK4352	-2	4599001	540	540	23	0	27	31	1	0.632956
yafV	ECK0220	-2	239419	771	608	23	0	18	41	1	0.633636
entB	ECK0588	1	626917	858	858	13	0	15	54	0.642833	0.633636
sucC	ECK0716	3	762237	1167	1167	21	0	20	41	0.426956	0.633636
pykF	ECK1672	3	1753722	1413	923	5	0	12	65	0.650947	0.633636
astE	ECK1742	-3	1823979	969	873	17	0	13	52	0.644551	0.633636
yeeZ	ECK2010	-1	2086328	825	825	26	0	7	49	0.639416	0.633636
eutL	ECK2434	-2	2553763	660	570	20	0	10	52	1	0.633636
mazG	ECK2775	-2	2907916	792	683	2	0	6	74	0.631816	0.633636
prmA	ECK3246	1	3407092	882	882	20	0	14	48	0.645629	0.633636
lldR	ECK3594	2	3777077	777	693	22	0	18	42	0.631903	0.633636
fdhE	ECK3884	-1	4078322	930	930	24	0	11	47	0.651917	0.633636
ddlB	ECK0093	2	102233	921	921	21	0	17	45	0.650673	0.634368
lacI	ECK0342	-3	365652	1083	888	12	0	25	46	0.646366	0.634368
ybaS	ECK0479	1	510865	933	933	20	0	20	43	0.652338	0.634368
artQ	ECK0853	-2	900757	717	681	9	0	12	62	0.631808	0.634368
asnS	ECK0921	-3	986808	1401	1395	11	0	22	50	0.280791	0.634368
yceH	ECK1052	2	1125380	648	648	23	0	13	47	1	0.634368
yneE	ECK1513	-2	1606132	915	654	20	0	11	52	1	0.634368
cutC	ECK1875	-2	1956544	747	666	10	0	11	62	1	0.634368
xerD	ECK2889	-1	3036869	897	795	3	0	5	75	0.636785	0.634368
serA	ECK2909	-3	3055200	1233	1233	8	0	20	55	0.273495	0.634368
yhhQ	ECK3455	1	3607240	666	666	20	0	9	54	1	0.634368
rlmB	ECK4176	1	4407298	732	732	29	0	5	49	0.632953	0.634368
pyrB	ECK4240	-1	4469483	936	936	14	0	8	61	0.652762	0.634368
pdxA	ECK0053	-1	52427	990	786	10	0	18	56	0.636091	0.635153
ycfS	ECK1099	-3	1168635	963	681	17	0	14	53	0.631808	0.635153
trmU	ECK1119	-1	1191890	1107	1074	15	0	15	54	0.417315	0.635153
yeaY	ECK1804	-3	1887975	582	582	32	0	22	30	1	0.635153
menB	ECK2256	-3	2373984	858	858	26	0	24	34	0.642833	0.635153
dedD	ECK2308	-2	2429044	663	624	20	0	20	44	1	0.635153
bipA	ECK3864	1	4056430	1824	1824	26	0	18	40	0.123429	0.635153
thrB	ECK0003	2	2801	933	932	25	0	17	43	0.652198	0.635987
yadH	ECK0127	2	143702	771	768	16	0	14	55	0.634844	0.635987
narK	ECK1217	2	1277180	1392	1161	6	0	22	57	0.426198	0.635987
fliG	ECK1937	3	2012904	996	996	22	0	5	58	0.41315	0.635987
ypdB	ECK2377	2	2498405	735	660	19	0	41	25	1	0.635987
purM	ECK2495	3	2619219	1038	1038	7	0	19	59	0.414907	0.635987
yfhD	ECK2556	3	2693961	1419	969	14	0	19	52	0.412663	0.635987
proX	ECK2673	1	2805154	993	993	18	0	12	55	0.413071	0.635987
yhaO	ECK3100	-2	3254701	1269	1269	12	0	19	54	0.273908	0.635987
hemX	ECK3797	-3	3985908	1182	1176	15	0	13	57	0.428126	0.635987
yjcZ	ECK4103	3	4327383	879	807	23	0	20	42	0.63778	0.635987
rsgA	ECK4157	-1	4388480	1053	1001	20	0	20	45	0.413297	0.635987
ycaD	ECK0889	1	945094	1149	1125	19	0	25	42	0.422029	0.636869
sseB	ECK2519	-1	2652179	777	770	9	0	24	53	0.634973	0.636869
hybA	ECK2990	-3	3142176	987	987	25	0	10	51	0.41293	0.636869
acrE	ECK3252	1	3411886	1158	1158	19	0	20	47	0.425826	0.636869
xylR	ECK3558	3	3733002	1179	1031	10	0	31	45	0.414533	0.636869
asnA	ECK3738	2	3925178	993	993	14	0	15	57	0.413071	0.636869
ilvE	ECK3762	2	3950507	930	930	18	0	14	54	0.651917	0.636869
basS	ECK4105	-2	4330204	1092	1029	13	0	28	45	0.414432	0.636869
tauC	ECK0364	2	386195	828	615	9	0	6	72	1	0.637798
galE	ECK0748	-1	790262	1017	930	16	0	24	47	0.651917	0.637798
yliI	ECK0827	3	877965	1116	912	6	0	25	56	0.649458	0.637798
yedP	ECK1953	2	2023535	816	672	27	0	9	51	1	0.637798
pdxJ	ECK2562	-2	2699020	732	732	25	0	8	54	0.632953	0.637798
queF	ECK2789	2	2923370	849	849	19	0	19	49	0.64185	0.637798
ygeA	ECK2838	-3	2977965	693	692	4	0	13	70	0.631891	0.637798
yqhD	ECK3003	2	3153377	1164	1095	18	0	25	44	0.419079	0.637798
bacA	ECK3047	-1	3201332	822	822	28	0	13	46	0.639131	0.637798
rph	ECK3633	-2	3813886	687	687	40	0	16	31	0.631841	0.637798
phnO	ECK4086	-3	4313127	435	401	31	0	23	33	1	0.637798
thiL	ECK0411	2	434858	978	978	9	0	21	58	0.412768	0.638773
yecD	ECK1868	2	1948856	567	567	24	0	11	53	1	0.638773
yejB	ECK2172	1	2272201	1095	1086	10	0	13	65	0.418292	0.638773
usg	ECK2313	-2	2433658	1014	1014	18	0	18	52	0.413759	0.638773
flk	ECK2315	2	2435972	996	996	27	0	13	48	0.41315	0.638773
ygdE	ECK2801	-2	2938165	1101	1101	15	0	31	42	0.419629	0.638773
mltC	ECK2958	2	3102455	1080	960	27	0	8	53	0.412619	0.638773
nupG	ECK2959	2	3103736	1257	1257	24	0	15	49	0.273688	0.638773
pepE	ECK4013	-1	4227476	690	690	24	0	24	40	0.631869	0.638773
aceF	ECK0114	1	125695	1893	1140	22	0	19	48	0.423686	0.639791
ispA	ECK0415	-2	439426	900	900	15	0	15	59	0.647884	0.639791
potB	ECK1111	-3	1182840	828	828	11	0	12	66	0.639705	0.639791
yegL	ECK2067	-3	2150493	660	567	21	0	9	59	1	0.639791
yghA	ECK2997	3	3147684	885	798	26	0	22	41	0.637026	0.639791
yibQ	ECK3604	1	3786124	960	834	17	0	13	59	0.640296	0.639791
tsr	ECK4345	1	4589680	1656	942	41	0	8	40	0.65362	0.639791
ybbN	ECK0486	-2	516649	855	855	24	0	23	43	0.642501	0.640852
ybhK	ECK0769	-3	814962	909	798	15	0	12	63	0.637026	0.640852
pqiA	ECK0941	2	1011224	1254	1077	19	0	21	50	0.417551	0.640852
mdoC	ECK1033	-2	1107007	1158	1158	25	0	18	47	0.425826	0.640852
ynhG	ECK1674	-2	1755745	1005	876	17	0	25	48	0.644907	0.640852
yfbF	ECK2247	1	2365093	969	969	8	0	10	72	0.412663	0.640852
iscS	ECK2527	-3	2658339	1215	1215	11	0	15	64	0.433624	0.640852
trpS	ECK3371	-1	3510656	1005	1005	23	0	12	55	0.413427	0.640852
uhpT	ECK3657	-2	3843799	1392	1191	8	0	10	72	0.430159	0.640852
hemC	ECK3799	-1	3987848	942	941	17	0	30	43	0.653476	0.640852
gltJ	ECK0647	-3	685152	741	651	16	0	15	60	1	0.641954
ybhG	ECK0784	-1	828197	999	747	6	0	18	67	0.633639	0.641954
lolD	ECK1103	1	1175842	702	645	17	0	15	59	1	0.641954
potD	ECK1109	-1	1181006	1047	986	27	0	5	59	0.412909	0.641954
fliH	ECK1938	1	2013892	687	687	37	0	14	40	0.631841	0.641954
yehU	ECK2118	-1	2210981	1686	1374	17	0	14	60	0.279095	0.641954
yfiK	ECK2576	2	2713445	588	588	42	0	7	42	1	0.641954
ygfA	ECK2907	2	3054263	549	549	18	0	34	39	1	0.641954
exuR	ECK3085	3	3244674	777	777	28	0	14	49	0.635444	0.641954
yraR	ECK3140	-2	3296233	636	632	17	0	29	45	1	0.641954
rffH	ECK3781	3	3971631	882	882	36	0	16	39	0.645629	0.641954
dapF	ECK3804	1	3992785	825	824	32	0	38	21	0.63932	0.641954
corA	ECK3810	2	3999449	951	951	36	0	11	44	0.654928	0.641954
ypdD	ECK2379	-2	2500012	2496	1542	66	3	136	142	0.500288	0.642563
sucD	ECK0717	2	763403	870	870	23	0	27	42	0.6442	0.643096
fliM	ECK1943	2	2018111	1005	1005	26	0	11	55	0.413427	0.643096
yfaD	ECK2236	1	2354926	900	783	26	0	24	42	0.63587	0.643096
lysR	ECK2837	2	2977043	936	936	7	0	7	78	0.652762	0.643096
nirC	ECK3355	1	3495025	807	807	16	0	20	56	0.63778	0.643096
avtA	ECK3561	1	3737728	1254	1254	13	0	10	69	0.273646	0.643096
yigB	ECK3807	1	3995206	717	717	27	0	23	42	0.63242	0.643096
yjbF	ECK4019	1	4234285	639	639	12	0	13	67	1	0.643096
yadD	ECK0131	1	146968	903	586	33	0	16	44	1	0.644276
yafJ	ECK0224	1	244327	768	768	19	0	20	54	0.634844	0.644276
yaiC	ECK0380	3	402927	1116	1101	25	0	23	45	0.419629	0.644276
citG	ECK0606	-1	645854	879	843	24	0	14	55	0.641215	0.644276
rluB	ECK1263	1	1324876	876	818	17	0	12	64	0.638759	0.644276
ygiC	ECK3029	3	3178443	1161	1161	13	0	12	68	0.426198	0.644276
dfp	ECK3629	1	3810754	1221	1221	21	0	25	47	0.43453	0.644276
yidA	ECK3689	-1	3874163	813	813	31	0	14	48	0.638306	0.644276
yliB	ECK0820	2	868634	1539	1155	18	0	20	56	0.425458	0.645493
ycfX	ECK1105	1	1177816	912	912	14	0	18	62	0.649458	0.645493
ung	ECK2578	1	2714776	690	656	36	0	15	43	1	0.645493
fucO	ECK2794	-3	2929887	1152	1149	14	0	20	60	0.424736	0.645493
hybB	ECK2989	-1	3141008	1179	1179	29	0	16	49	0.428524	0.645493
yraL	ECK3134	-2	3290497	861	861	19	0	23	52	0.643169	0.645493
kdtA	ECK3623	1	3806563	1278	1053	29	0	8	57	0.415813	0.645493
frdA	ECK4150	-3	4378533	1809	1791	9	0	12	73	0.123011	0.645493
leuD	ECK0073	-1	78848	606	606	15	0	13	67	1	0.646746
fhuC	ECK0150	2	169778	798	798	18	0	22	55	0.637026	0.646746
dkgB	ECK0207	3	229167	804	732	14	0	22	59	0.632953	0.646746
ldcA	ECK1180	-2	1241389	915	915	7	0	14	74	0.649859	0.646746
uvrC	ECK1912	-1	1990898	1833	1060	25	0	17	53	0.416284	0.646746
yejK	ECK2180	-1	2280962	1008	1008	8	0	1	86	0.413531	0.646746
cysD	ECK2747	-2	2873443	909	909	11	0	20	64	0.649059	0.646746
yqhC	ECK3002	-2	3152284	957	900	22	0	38	35	0.647884	0.646746
fmt	ECK3274	2	3432236	948	948	16	0	43	36	0.654489	0.646746
yrfD	ECK3382	-2	3519994	780	779	19	0	18	58	0.635583	0.646746
yafC	ECK0208	-1	229967	915	915	7	0	15	74	0.649859	0.648034
nagD	ECK0663	-2	698797	753	753	26	0	14	56	0.633955	0.648034
ybiB	ECK0789	3	834471	963	963	18	0	25	53	0.412627	0.648034
ybiN	ECK0796	1	841555	927	876	16	0	16	64	0.644907	0.648034
mviN	ECK1054	1	1127062	1536	1371	38	0	13	45	0.278869	0.648034
oppF	ECK1241	3	1303788	1005	1005	23	0	20	53	0.413427	0.648034
otsA	ECK1895	-3	1978212	1425	1260	7	0	16	73	0.273736	0.648034
proW	ECK2672	1	2804032	1065	1065	20	0	18	58	0.416639	0.648034
dsbC	ECK2888	-1	3036134	711	711	8	0	12	76	0.632251	0.648034
ygjJ	ECK3069	1	3225823	1071	750	14	0	28	54	0.633794	0.648034
pstC	ECK3720	-2	3907462	960	960	30	0	21	45	0.412619	0.648034
fdhD	ECK3888	1	4084039	834	801	35	0	18	43	0.637272	0.648034
yjeK	ECK4140	-1	4372652	1029	909	13	0	12	71	0.649059	0.648034
uxuR	ECK4315	3	4552599	774	774	36	0	27	33	0.635238	0.648034
fixC	ECK0044	2	44180	1287	803	18	0	14	65	0.637439	0.649355
yccW	ECK0958	-2	1028002	1104	945	23	0	18	56	0.654053	0.649355
narU	ECK1463	-2	1540696	1389	1053	24	0	13	60	0.415813	0.649355
gadC	ECK1486	-3	1566978	1536	1458	8	0	11	78	0.28708	0.649355
pntB	ECK1597	-2	1672996	1389	1209	19	0	21	57	0.432734	0.649355
ruvB	ECK1861	-1	1942370	1011	1011	21	0	16	60	0.413642	0.649355
alkB	ECK2204	-2	2306713	651	641	30	0	12	55	1	0.649355
folC	ECK2309	-1	2429696	1269	1269	11	0	17	69	0.273908	0.649355
yfiF	ECK2579	-3	2715513	1038	1038	24	0	11	62	0.414907	0.649355
gudP	ECK2783	-2	2918770	1353	1181	9	0	30	58	0.428792	0.649355
argA	ECK2814	1	2947264	1332	1242	13	0	16	68	0.273529	0.649355
araE	ECK2839	-1	2978786	1419	1218	24	0	14	59	0.434075	0.649355
yggM	ECK2951	-2	3096580	1008	828	31	0	19	47	0.639705	0.649355
yhbU	ECK3146	2	3299507	996	996	32	0	23	42	0.41315	0.649355
pstA	ECK3719	-1	3906572	891	870	18	0	11	68	0.6442	0.649355
yigA	ECK3805	3	3993606	708	708	31	0	26	40	0.632176	0.649355
ysgA	ECK3824	-2	4013377	816	810	16	0	10	71	0.638041	0.649355
sufI	ECK3008	-3	3159279	1413	1413	20	0	31	47	0.282409	0.650708
rpoN	ECK3191	1	3342739	1434	1392	14	0	31	53	0.280536	0.650708
gpsA	ECK3598	-1	3780665	1020	1020	19	0	13	66	0.41401	0.650708
rffA	ECK3783	2	3973169	1131	1131	19	0	18	61	0.422678	0.650708
yjgQ	ECK4255	2	4485341	1083	924	30	0	11	57	0.651084	0.650708
dapD	ECK0164	-1	185123	825	825	5	0	12	82	0.639416	0.652092
galT	ECK0747	-1	789206	1047	1047	28	0	20	51	0.415434	0.652092
fsaA	ECK0815	2	862865	663	663	14	0	19	66	1	0.652092
hisJ	ECK2303	-2	2424028	783	783	13	0	50	36	0.63587	0.652092
dnaG	ECK3056	2	3209129	1746	1746	26	0	27	46	0.194868	0.652092
yjeM	ECK4152	2	4381862	1503	1410	20	0	15	64	0.282129	0.652092
proY	ECK0396	3	420210	1374	1320	7	2	8	83	0.722402	0.653578
ylbF	ECK0513	3	548850	816	744	5	2	14	80	0.300528	0.655023
agp	ECK0993	3	1064808	1242	741	6	2	19	75	0.298905	0.656496
rbsA	ECK3743	1	3931801	1506	1266	6	2	12	82	0.711645	0.656496
ybgL	ECK0702	1	744388	735	735	2	2	14	86	0.295655	0.659519
yfgB	ECK2513	-1	2641151	1155	1011	18	2	16	68	0.664352	0.659519
dadX	ECK1178	2	1238102	1071	989	11	2	27	65	0.660806	0.661068
yfaP	ECK2218	-1	2325389	777	777	26	2	30	48	0.31834	0.662641
ydfI	ECK1535	-2	1627477	1461	867	15	2	29	61	0.366267	0.664236
cpxA	ECK3904	-2	4101625	1374	1374	6	2	14	85	1	0.664236
anmK	ECK1636	-2	1716517	1110	1101	5	2	23	78	0.67999	0.665853
emrK	ECK2364	-1	2480198	1164	1040	19	2	21	67	0.669207	0.66749
queA	ECK0399	2	424235	1071	861	12	2	30	66	0.363109	0.669148
ndh	ECK1095	3	1165308	1305	1281	6	2	14	89	0.714624	0.670824
fucK	ECK2798	2	2935460	1449	1029	9	2	36	64	0.667342	0.670824
dedA	ECK2311	-2	2432104	660	660	5	2	5	101	0.254923	0.67423
yphH	ECK2547	1	2680885	1194	792	14	2	22	75	0.326402	0.67423
ybaT	ECK0480	3	511800	1293	1290	16	2	31	65	0.716415	0.675958
gdhA	ECK1759	3	1840395	1344	1344	17	2	20	75	0.727202	0.675958
entC	ECK0586	3	624108	1176	1176	22	2	20	71	0.694047	0.677702
ylaB	ECK0451	-1	476291	1551	1442	4	2	29	81	1	0.67946
yphF	ECK2545	-2	2676406	984	819	14	2	21	79	0.340845	0.67946
ybhN	ECK0777	-2	820765	957	891	21	2	18	76	0.378835	0.681233
yciW	ECK1282	-2	1347004	1128	1077	13	2	22	81	0.675665	0.683018
speB	ECK2932	-2	3080899	921	921	22	2	16	80	0.394395	0.686627
murF	ECK0087	3	94650	1359	1218	9	2	12	98	0.702188	0.688449
putP	ECK1006	1	1078528	1509	974	24	2	20	75	0.658463	0.688449
nrdB	ECK2227	3	2345406	1131	1131	10	2	8	101	0.685524	0.688449
yafL	ECK0228	1	246712	750	627	23	2	22	78	0.237008	0.695834
amiC	ECK2813	-2	2945779	1254	1253	32	2	21	71	0.709071	0.697702
pntA	ECK1598	-1	1674395	1533	1533	17	2	25	83	1	0.699578
hrpA	ECK1406	3	1481142	3846	2670	144	8	69	277	0.067008	0.699693
nikB	ECK3461	1	3613264	945	945	25	2	16	85	0.406713	0.70146
nuoM	ECK2271	-2	2389534	1530	1530	30	2	34	64	1	0.705243
cysU	ECK2419	-3	2539701	834	834	8	2	16	106	0.348827	0.709047
allC	ECK0509	-1	543281	1236	1098	22	2	9	100	0.679444	0.710955
ygeV	ECK2865	-1	3002030	1779	1773	15	2	17	100	1	0.712868
hypD	ECK2724	2	2850158	1122	1122	26	2	25	83	0.68385	0.716701
dipZ	ECK4130	-2	4361368	1698	1698	10	2	21	103	1	0.716701
ssnA	ECK2875	2	3017183	1329	1329	19	2	22	94	0.724201	0.718621
ydgA	ECK1609	1	1687876	1509	1509	20	2	19	98	1	0.722467
menF	ECK2259	-1	2377370	1296	1008	19	2	22	97	0.663861	0.724392
yecP	ECK1872	2	1951466	972	972	32	2	21	86	0.658156	0.726317
uxaA	ECK3082	-1	3239849	1488	1350	36	2	33	70	0.728402	0.726317
yliF	ECK0824	1	874558	1329	952	17	1	10	115	1	0.727351
fumC	ECK1606	-1	1683209	1404	1404	10	1	24	109	0.729413	0.727389
pepQ	ECK3839	1	4029184	1332	1332	25	1	23	95	1	0.727389
yadE	ECK0129	1	145081	1230	1230	42	1	26	76	1	0.727453
cusB	ECK0566	2	596702	1224	1224	8	1	23	114	1	0.727543
ptrB	ECK1846	-3	1924803	2061	1517	17	1	17	111	0.732651	0.727543
napA	ECK2198	-2	2298289	2487	1371	27	1	28	91	0.7291	0.727658
envC	ECK3603	1	3784861	1260	1260	31	1	17	98	1	0.727658
aldB	ECK3577	-1	3752996	1539	1049	48	1	26	73	1	0.727799
glpK	ECK3918	-1	4113737	1509	1446	28	1	47	73	0.730242	0.727965
gidA	ECK3734	-1	3921767	1890	1890	24	1	29	96	0.538194	0.728156
moeA	ECK0817	-2	864352	1236	1017	9	1	15	126	1	0.728371
lpxB	ECK0181	2	203348	1149	1149	18	1	16	117	1	0.728609
gshB	ECK2942	2	3089900	951	948	14	1	16	122	1	0.728871
igaA	ECK3385	1	3524491	2136	2124	23	1	36	95	0.387243	0.729463
yhcM	ECK3221	-1	3376892	1128	1128	37	1	27	91	1	0.729793
gldA	ECK3937	-1	4135955	1104	1104	23	1	28	104	1	0.729793
fadD	ECK1803	-3	1886085	1686	1371	12	1	10	134	0.7291	0.730145
hscA	ECK2523	-1	2655107	1851	1851	30	1	29	98	0.535471	0.730518
folK	ECK0141	-1	157253	480	479	33	1	19	106	0.507294	0.730913
yejF	ECK2174	1	2274322	1590	1590	24	1	40	99	0.736313	0.73319
argD	ECK3347	-2	3486982	1221	1221	35	1	26	102	1	0.73319
norW	ECK2706	3	2831934	1134	1134	26	1	23	115	1	0.733703
nagE	ECK0667	3	703167	1947	1550	51	1	16	98	0.734167	0.734236
guaA	ECK2503	-1	2628980	1578	1578	47	1	40	79	0.735635	0.734786
rhaD	ECK3895	-1	4091471	825	825	46	1	19	102	1	0.735355
potF	ECK0845	3	893007	1113	1113	27	1	23	119	1	0.736545
dinB	ECK0232	2	250898	1056	1056	55	1	38	77	1	0.737165
ftsK	ECK0881	2	932447	3990	1941	30	1	40	100	0.542384	0.737165
yfhK	ECK2553	-1	2687693	1428	1248	18	1	11	141	1	0.737165
ygfZ	ECK2893	2	3039335	981	981	35	3	47	100	0.178323	0.747519
rnr	ECK4175	2	4404677	2442	2061	24	3	27	131	1	0.747519
bcsC	ECK3515	-1	3683723	3474	1668	10	3	31	153	0.741439	0.758271
ygfT	ECK2882	-2	3027034	1920	1920	15	3	65	115	0.763902	0.75923
ubiF	ECK0654	1	694324	1176	1176	33	3	19	148	0.25246	0.764148
actP	ECK4060	-3	4281276	1650	1650	26	3	18	156	0.527148	0.764148
ilvC	ECK3766	1	3955993	1476	1476	47	3	22	132	0.484703	0.765155
alr	ECK4045	1	4263805	1080	1080	25	3	117	59	0.215277	0.765155
proA	ECK0244	3	260727	1254	1254	53	3	40	109	0.439937	0.766168
yjbB	ECK4012	2	4225754	1632	1191	61	3	86	56	0.258356	0.767188
cueO	ECK0122	1	137083	1551	1551	25	2	26	166	1	0.774513
glpB	ECK2234	2	2352287	1260	1161	31	2	39	148	0.69118	0.774602
ggt	ECK3431	-3	3583104	1743	1445	56	4	36	165	0.167745	0.788689
aceK	ECK4008	2	4216619	1737	1542	74	4	38	146	0.298257	0.78924
ptr	ECK2817	-1	2954018	2889	2538	35	4	24	211	0.793029	0.796425
rtcR	ECK3408	3	3556290	1599	1299	73	4	51	156	0.12836	0.803103
sgrR	ECK0070	-1	75644	1656	1656	80	3	41	174	0.528677	0.803985
ydbH	ECK1378	1	1441075	2640	2640	32	3	55	226	1	0.807571
gcvP	ECK2898	-3	3044190	2874	2874	51	5	46	244	0.622894	0.818713
talB	ECK0008	3	8238	954	936	8	0	11	36	0.652762	1
araA	ECK0063	-2	66835	1503	1476	35	2	35	112	1	1
ftsQ	ECK0094	3	103155	831	831	3	0	6	25	0.639998	1
lpxC	ECK0097	3	106557	918	918	9	0	12	12	0.650264	1
panD	ECK0130	-2	146314	381	381	14	0	6	14	1	1
sfsA	ECK0145	-3	160782	705	587	4	0	8	21	1	1
map	ECK0166	-3	188712	795	795	6	0	5	47	0.636785	1
yaeR	ECK0186	2	211877	390	330	3	0	12	19	1	1
yaeP	ECK0189	-2	213925	201	201	1	0	2	1	1	1
metQ	ECK0197	-3	220113	816	813	11	0	9	35	0.638306	1
metI	ECK0198	-3	220968	654	570	16	0	8	37	1	1
ivy	ECK0221	1	240343	474	446	12	0	5	16	1	1
frsA	ECK0240	3	256527	1245	1245	14	1	23	62	1	1
yaiV	ECK0370	1	393685	669	624	14	0	20	24	1	1
secF	ECK0403	2	428729	972	972	3	0	10	45	0.412692	1
cyoB	ECK0425	-2	447874	1992	1992	13	1	32	63	0.382514	1
cyoA	ECK0426	-2	449887	948	864	5	0	5	24	0.643508	1
lon	ECK0433	3	458112	2355	1902	5	1	17	106	0.539117	1
glnK	ECK0444	3	471822	339	339	4	0	4	12	1	1
ybaB	ECK0465	1	493300	330	270	1	0	3	16	1	1
recR	ECK0466	3	493629	606	606	12	0	8	13	1	1
ybaK	ECK0475	-3	505827	480	480	8	0	15	23	1	1
cueR	ECK0481	1	513217	408	332	9	0	8	44	1	1
gcl	ECK0500	1	533140	1782	1296	35	2	24	148	0.717611	1
purE	ECK0516	-3	551814	510	510	4	0	5	37	1	1
folD	ECK0522	-3	556098	867	867	11	0	11	39	0.643852	1
ybdL	ECK0594	1	632809	1161	609	14	1	27	67	0.593401	1
ahpF	ECK0600	3	638976	1566	1266	19	1	21	68	1	1
uspG	ECK0601	-3	640662	429	429	5	0	5	48	1	1
rnk	ECK0603	-3	642780	411	411	1	0	2	10	1	1
cspE	ECK0616	1	656515	210	210	0	0	1	3	1	1
tatE	ECK0620	3	658170	204	204	0	0	0	4	1	1
ybeA	ECK0629	-2	667471	468	468	1	0	3	9	1	1
ybeL	ECK0636	3	674241	483	483	5	0	7	34	1	1
nagB	ECK0666	-2	702034	801	801	1	0	6	39	0.637272	1
ybgH	ECK0698	-3	740298	1482	962	22	1	24	74	1	1
ybhQ	ECK0780	2	823853	411	411	11	0	6	17	1	1
dmsA	ECK0885	3	940182	2445	1929	34	2	62	113	1	1
lpxK	ECK0906	2	967589	987	986	6	1	29	60	1	1
ymbA	ECK0943	2	1014134	549	549	17	0	12	26	1	1
rmf	ECK0944	2	1014938	168	144	0	0	0	4	1	1
fabA	ECK0945	-1	1015175	519	459	12	0	21	13	1	1
mgsA	ECK0954	-1	1025780	459	459	11	0	5	17	1	1
yccU	ECK0956	2	1027169	414	414	14	0	24	17	1	1
rutE	ECK0999	-2	1069588	591	479	3	0	9	49	1	1
rutR	ECK1004	2	1073465	639	596	17	0	14	37	1	1
csgA	ECK1028	3	1103670	456	456	7	0	6	48	1	1
flgF	ECK1062	3	1133025	756	756	5	1	15	70	1	1
flgH	ECK1064	1	1134787	699	699	8	0	12	35	0.631992	1
yceF	ECK1072	-1	1145234	585	585	7	0	8	19	1	1
pepT	ECK1113	1	1185067	1227	1041	6	0	11	51	0.415077	1
ychM	ECK1194	-3	1258347	1680	1068	11	1	11	90	1	1
oppA	ECK1237	2	1299206	1632	1506	16	1	14	60	0.732199	1
tonB	ECK1246	3	1309113	720	647	13	0	11	31	1	1
yciX	ECK1270_1	2	1333184	129	129	0	0	6	7	1	1
yciH	ECK1277	3	1340682	327	327	6	0	14	14	1	1
cybB	ECK1410	2	1488926	531	531	9	0	13	36	1	1
ydcW	ECK1438	3	1513602	1425	1425	16	2	23	107	1	1
ynfA	ECK1577	-1	1653371	327	302	3	0	8	22	1	1
dmsD	ECK1586	2	1662530	615	570	10	0	12	33	1	1
ynfL	ECK1590	-2	1666723	894	636	8	0	8	42	1	1
ynfM	ECK1591	2	1667723	1254	582	15	0	11	32	1	1
rsxD	ECK1626	1	1707166	1059	510	17	0	10	28	1	1
ribC	ECK1658	-2	1740625	642	576	8	0	16	22	1	1
ydiF	ECK1692	2	1773611	1596	516	5	0	7	34	1	1
mipA	ECK1780	-3	1863750	747	747	1	0	13	32	0.633639	1
yebN	ECK1819	2	1903712	567	521	6	0	13	14	1	1
yebV	ECK1835	2	1919804	237	237	0	0	2	11	1	1
yebG	ECK1849	-3	1928481	291	291	0	0	9	4	1	1
ruvA	ECK1862	-2	1943389	612	564	8	0	8	42	1	1
araH	ECK1897	-1	1980578	990	573	15	0	6	25	1	1
araF	ECK1899	-2	1983163	990	819	12	0	9	47	0.638852	1
pgsA	ECK1911	-3	1990293	549	453	12	0	6	15	1	1
sdiA	ECK1915	-2	1994134	723	679	14	0	2	42	0.631803	1
fliP	ECK1946	2	2019893	738	582	32	0	10	26	1	1
yedQ	ECK1954	-2	2024347	1695	429	9	0	4	45	1	1
yeeN	ECK1978	2	2054882	717	545	13	0	5	28	1	1
yehB	ECK2102	-2	2186452	2481	636	16	1	5	107	0.609302	1
yehS	ECK2116	-1	2209748	471	453	3	0	5	25	1	1
mglA	ECK2142	-1	2235791	1521	1521	19	2	22	100	1	1
yeiE	ECK2150	-1	2246759	882	807	2	0	6	47	0.63778	1
ccmG	ECK2187	-2	2290429	558	558	3	0	4	26	1	1
napF	ECK2200	-2	2301025	495	495	3	0	6	24	1	1
yfaE	ECK2228	2	2346536	255	255	2	0	4	27	1	1
menD	ECK2258	-2	2375611	1671	1410	19	2	33	134	1	1
nuoH	ECK2276	-2	2394487	978	747	8	0	14	33	0.633639	1
nuoA	ECK2282	-1	2402651	444	438	3	0	3	7	1	1
aroC	ECK2323	-2	2444410	1086	1086	45	2	26	111	0.677275	1
ypdE	ECK2380	-2	2502532	1038	1007	43	2	30	118	0.663698	1
yfeD	ECK2393	3	2516835	393	372	7	0	6	48	1	1
cysZ	ECK2408	2	2529485	762	762	8	0	15	23	0.634472	1
cchA	ECK2452	-2	2570179	294	294	2	0	2	16	1	1
ypfG	ECK2461	-1	2579756	1044	999	19	1	19	61	1	1
hscB	ECK2524	-3	2656974	516	516	2	0	8	24	1	1
yfhG	ECK2552	-3	2686815	714	636	4	0	12	52	1	1
trmD	ECK2604	-3	2742594	768	768	4	0	13	16	0.634844	1
ygaT	ECK2653	1	2787007	978	978	58	2	33	95	0.659082	1
hycB	ECK2719	-1	2847260	612	612	18	0	9	31	1	1
hypC	ECK2723	3	2849886	273	273	4	0	4	12	1	1
hypE	ECK2725	1	2851318	969	969	46	2	19	76	0.657697	1
ygcF	ECK2771	-1	2902769	672	672	44	1	9	42	0.62954	1
syd	ECK2788	-2	2922757	546	546	7	0	9	18	1	1
ygdQ	ECK2828	2	2968442	714	714	5	0	8	42	0.632332	1
ygeD	ECK2831	-2	2970691	1194	1026	14	1	21	55	1	1
kduD	ECK2840	-2	2980519	762	762	19	0	8	31	0.634472	1
kduI	ECK2841	-3	2981310	837	729	12	0	6	43	0.632834	1
yggE	ECK2918	-2	3065362	741	552	5	0	15	14	1	1
fbaA	ECK2921	-3	3068187	1080	1080	18	0	17	33	0.417793	1
sprT	ECK2939	3	3087777	498	456	15	0	8	32	1	1
yggJ	ECK2941	2	3089156	732	732	0	0	7	39	0.632953	1
yqgF	ECK2944	1	3091522	417	417	28	0	1	26	1	1
hybE	ECK2986	-3	3138333	489	489	13	0	16	32	1	1
ygiV	ECK3014	-2	3166771	483	483	10	0	29	29	1	1
cpdA	ECK3023	-2	3174028	828	693	6	0	11	29	0.631903	1
yqjA	ECK3086	2	3245795	663	662	6	0	4	23	1	1
agaD	ECK3128	3	3283500	792	708	21	0	13	34	0.632176	1
yraM	ECK3135	2	3291422	2037	1989	43	3	45	125	0.771182	1
nlpI	ECK3151	-1	3306062	885	885	0	0	4	9	0.645996	1
secG	ECK3164	-1	3320195	333	333	3	0	5	12	1	1
yhdT	ECK3244	1	3405397	243	243	5	0	6	9	1	1
yhdL	ECK3278	-2	3436453	219	219	1	0	2	10	1	1
rplE	ECK3295	-3	3444921	540	540	1	0	2	1	1	1
rpmC	ECK3299	-2	3446590	192	192	0	0	1	3	1	1
yheV	ECK3337	-2	3476614	201	201	1	0	6	13	1	1
dam	ECK3374	-3	3513099	837	837	4	0	9	20	0.640598	1
greB	ECK3393	3	3534834	477	477	1	0	7	25	1	1
yhgG	ECK3397	3	3540750	237	207	8	0	13	13	1	1
glpE	ECK3411	-1	3559520	327	327	16	0	3	14	1	1
yhhN	ECK3452	3	3603774	627	627	13	0	4	44	1	1
hdeB	ECK3493	-2	3653989	327	327	0	0	3	17	1	1
yhjG	ECK3509	-3	3674313	2076	2049	41	3	42	187	1	1
ysaB	ECK3549	-2	3723436	300	282	15	0	12	28	1	1
yicG	ECK3636	3	3816897	618	540	22	0	30	16	1	1
yicS	ECK3652	2	3838238	294	273	7	0	7	54	1	1
yidH	ECK3667	-3	3853983	348	348	15	0	2	16	1	1
atpH	ECK3728	-2	3917893	534	534	5	0	3	12	1	1
atpF	ECK3729	-3	3918441	471	471	1	0	3	9	1	1
rffC	ECK3782	1	3972490	675	546	8	0	6	32	1	1
rffM	ECK3787	3	3977979	741	606	11	0	8	42	1	1
udp	ECK3825	1	4014454	762	651	10	0	9	36	1	1
ubiD	ECK3835	2	4023011	1494	1494	31	3	23	164	0.488877	1
murI	ECK3959	3	4163451	858	783	16	0	13	32	0.63587	1
rplJ	ECK3976	3	4178019	498	498	0	0	3	1	1	1
rpoB	ECK3978	1	4179268	4029	4029	25	2	85	97	0.144026	1
yjbD	ECK4015	-3	4229382	273	273	0	0	4	51	1	1
phnB	ECK4100	-3	4323321	444	354	16	0	10	20	1	1
dcuR	ECK4117	-1	4347338	720	720	7	0	11	37	0.632514	1
yjdI	ECK4119	1	4349866	231	231	13	0	4	16	1	1
frdC	ECK4148	-2	4377400	396	396	1	0	5	14	1	1
yjeE	ECK4164	3	4393608	462	459	4	0	4	26	1	1
fbp	ECK4227	-2	4452634	999	999	10	0	9	49	0.413236	1
holC	ECK4252	-2	4481860	444	444	9	0	2	9	1	1
yjjB	ECK4353	-1	4599647	474	327	12	0	2	19	1	1
yaaA	ECK0006	-2	5683	777	777	8	0	22	34	0.635444	1
mogA	ECK0009	3	9306	588	588	9	0	10	19	1	1
dnaJ	ECK0015	2	14168	1131	1046	7	0	15	47	0.415373	1
rpsT	ECK0024	-2	20815	264	264	0	0	0	2	1	1
lspA	ECK0028	1	25207	495	495	7	0	6	18	1	1
fkpB	ECK0029	2	25826	450	450	7	0	6	22	1	1
caiD	ECK0037	-2	35377	894	786	6	0	12	49	0.636091	1
fixA	ECK0042	1	42403	771	771	9	0	8	40	0.635039	1
fixB	ECK0043	3	43188	942	849	8	1	12	74	1	1
fixX	ECK0045	1	45463	288	288	5	0	6	18	1	1
folA	ECK0049	2	49823	480	480	5	0	5	28	1	1
apaG	ECK0051	-2	51229	378	378	1	0	3	4	1	1
araD	ECK0062	-1	65855	696	696	30	1	15	64	1	1
leuA	ECK0076	-2	81958	1572	1572	21	2	13	106	1	1
leuO	ECK0078	2	84368	945	918	14	1	15	45	1	1
mraZ	ECK0082	3	89634	459	459	0	0	4	11	1	1
mraW	ECK0083	1	90094	942	887	7	0	20	32	0.646242	1
ftsL	ECK0084	3	91032	366	366	1	0	5	15	1	1
murE	ECK0086	1	93166	1488	1488	26	2	22	95	1	1
mraY	ECK0088	2	96002	1083	1083	22	1	15	60	1	1
ftsA	ECK0095	2	103982	1263	1241	11	0	14	25	0.273523	1
secM	ECK0098	2	107705	513	513	5	0	7	24	1	1
mutT	ECK0100	2	111044	390	387	13	0	6	26	1	1
yacF	ECK0102	-2	111856	744	744	11	0	7	29	0.63349	1
coaE	ECK0103	-3	112599	621	609	6	0	8	16	1	1
ppdD	ECK0107	-2	117109	441	441	7	0	16	20	1	1
ampD	ECK0109	2	118733	552	552	6	0	10	35	1	1
pdhR	ECK0112	1	122092	765	765	11	0	8	21	0.634655	1
lpd	ECK0115	1	127912	1425	1425	15	1	26	61	0.729769	1
yacL	ECK0118	3	134388	363	363	14	0	7	27	1	1
speD	ECK0119	-2	134788	795	609	5	0	7	30	1	1
hpt	ECK0124	2	141431	537	432	3	0	2	17	1	1
can	ECK0125	-3	142008	663	615	5	0	6	29	1	1
yadI	ECK0128	1	144577	441	440	7	0	14	38	1	1
dksA	ECK0144	-3	160149	456	456	2	0	5	11	1	1
ligT	ECK0146	-1	161501	531	531	9	0	6	34	1	1
yadR	ECK0155	3	176610	345	345	3	0	6	7	1	1
yadS	ECK0156	-2	177001	624	624	4	0	7	20	1	1
btuF	ECK0157	-1	177662	801	689	6	0	8	34	0.631859	1
pfs	ECK0158	-3	178455	699	699	5	0	5	27	0.631992	1
yaeH	ECK0162	-2	183709	387	387	2	0	5	21	1	1
rpsB	ECK0168	1	189874	726	726	2	0	5	10	0.632721	1
tsf	ECK0169	3	190857	852	852	1	0	10	29	0.642173	1
pyrH	ECK0170	2	191855	726	629	3	0	1	12	1	1
frr	ECK0171	2	192872	558	522	0	0	7	5	1	1
yaeL	ECK0175	1	196546	1353	1314	4	0	13	43	0.275431	1
hlpA	ECK0177	1	200482	486	402	0	0	5	9	1	1
fabZ	ECK0179	3	202101	456	381	3	0	5	8	1	1
lpxA	ECK0180	3	202560	789	789	5	0	5	21	0.636317	1
rnhB	ECK0182	1	204493	597	597	18	0	15	32	1	1
rof	ECK0188	-3	213678	255	255	6	0	5	12	1	1
yaeQ	ECK0190	1	214291	546	459	13	0	11	25	1	1
yaeJ	ECK0191	3	214833	423	384	14	0	3	31	1	1
nlpE	ECK0192	1	215269	711	657	34	1	38	55	0.621238	1
rcsF	ECK0196	-3	219591	405	354	3	0	4	16	1	1
gmhB	ECK0200	2	222833	576	573	7	0	11	29	1	1
gloB	ECK0212	-3	234027	756	756	5	0	12	42	0.634122	1
yafK	ECK0225	-2	245065	741	741	11	0	14	32	0.633347	1
crl	ECK0241	3	257829	402	402	8	0	6	18	1	1
ykgD	ECK0304	2	319451	855	855	10	0	6	38	0.642501	1
ykgF	ECK0306	1	321562	1428	1062	9	3	11	192	0.208437	1
yahA	ECK0313	2	331595	1089	1089	3	2	8	137	0.677815	1
yahO	ECK0327	3	345708	276	276	8	0	2	18	1	1
lacY	ECK0340	-2	361150	1254	1232	7	1	15	80	1	1
frmR	ECK0354	-1	378830	276	276	0	0	3	7	1	1
hemB	ECK0366	-1	387977	975	975	4	1	14	68	1	1
ampH	ECK0371	-2	394354	1158	1131	20	1	17	74	1	1
yaiY	ECK0374	-1	398249	309	309	4	0	7	11	1	1
yaiI	ECK0382	3	404988	459	459	3	0	10	34	1	1
[truncated: 925 more rows]
